# Supplementary material for: The performance of exceptional public buildings on social media–The case of Depot Boijmans
Source: PLoS One. 2023 Feb 24;18(2):e0282299. doi: 10.1371/journal.pone.0282299 (PMC9956605; doi:10.1371/journal.pone.0282299)
Supplement: S1 Data — (CSV) [file pone.0282299.s001.csv]

micro_role	macro_role	likes	comment_count	timestamp	location	owner_followercount	interactions	caption_en	comment_en	num_images	image_label;;;
Individual	Private	-1	0	2020-03-03	Depot Boijmans van Beuningen	543	-1			1.0	['Misc'];;;
Individual	Private	20	0	2020-03-04	Depot Boijmans van Beuningen	247	20			1.0	['Outside'];;;
Individual,Private,32,1,2020-04-19,Depot Boijmans van Beuningen,284,33,,['❤️'],10.0,"['Misc' 'Outside' 'Outside' 'Misc' 'Outside' 'Misc' 'Misc' 'Misc';;;
'Outside' 'Outside']";;;
Individual	Private	30	1	2020-04-22	Depot Boijmans van Beuningen	1170	31		['👏']	6.0	['Misc' 'RoofTopTerrace' 'Outside' 'Outside' 'Outside' 'Outside'];;;
Individual	Private	30	0	2020-04-26	Depot Boijmans van Beuningen	377	30			1.0	['Outside'];;;
Individual,Private,27,5,2020-05-05,Depot Boijmans van Beuningen,221,32,,"['Haha, I like the location-emoji! 😁 Was fun!' '\U0001f90d';;;
'.\n.\n.\n.\n.\n#depotboijmansvanbeuningen#boijmansdepot#arthistory#hogwartsstairs#architectureilike#architecturephotography#interiorphotography#архитектура#architecturephotography#brotalism#architecturecompetition#museumlife#museumvisit#artmuseum#imamusaller#museumlover#kunst#музей#artsculture#artblogger']",2.0,['Outside' 'Outside'];;;
Individual	Private	7	0	2020-05-10	Depot Boijmans van Beuningen	120	7			1.0	['Outside'];;;
Individual	Private	6	0	2020-05-17	Depot Boijmans van Beuningen	108	6			1.0	['Outside'];;;
Individual	Private	12	9	2020-05-20	Depot Boijmans van Beuningen	230	21		['👏👏' '@user' 'Goed outfit!!!']	1.0	['Outside'];;;
Individual,Private,25,1,2020-05-31,Depot Boijmans van Beuningen,439,26,,"[""Bests. That's all. 🌷 💥 🌈""]",1.0,['Outside'];;;
Individual	Private	11	1	2020-06-09	Depot Boijmans van Beuningen	531	12		['😍']	1.0	['Outside'];;;
Individual	Private	7	1	2020-06-21	Depot Boijmans van Beuningen	77	8		['#IndiaDesignID #ID #MVRDV #rotterdam #museumpark #museum #architecture #design #artefacts #unique #iconic #reflective #forest #rooftopgarden #birch #sustainable #geothermal #solarenergy #rainwaterharvesting #instagood #instadaily']	1.0	['Outside'];;;
Individual	Private	9	0	2020-06-29	Depot Boijmans van Beuningen	212	9			1.0	['Outside'];;;
Enterprise	Private	13	0	2020-07-03	Depot Boijmans van Beuningen	657	13			1.0	['Outside'];;;
Enterprise	Private	17	0	2020-07-03	Depot Boijmans van Beuningen	657	17			1.0	['Outside'];;;
Individual	Private	8	0	2020-07-03	Depot Boijmans van Beuningen	67	8			1.0	['Outside'];;;
Individual	Private	10	0	2020-07-10	Depot Boijmans van Beuningen	313	10			1.0	['Outside'];;;
Individual	Private	98	5	2020-07-10	Depot Boijmans van Beuningen	531	103		['👌🏽😊' '👍' '😍']	1.0	['Outside'];;;
Individual	Private	17	1	2020-07-10	Depot Boijmans van Beuningen	158	18		['😍💚👌🏼']	1.0	['Outside'];;;
Individual	Private	16	1	2020-07-12	Depot Boijmans van Beuningen	75	17		['😍😍😍']	1.0	['Outside'];;;
Individual	Private	49	5	2020-07-13	Depot Boijmans van Beuningen	722	54		['🤩' '👍❤️' '😍😍😍']	1.0	['Outside'];;;
Individual	Private	8	3	2020-07-15	Depot Boijmans van Beuningen	36	11		['🥳😍🥳🙌' '🔥😍']	1.0	['Outside'];;;
Enterprise	Private	20	0	2020-07-16	Depot Boijmans van Beuningen	657	20			1.0	['Outside'];;;
Enterprise	Private	16	0	2020-07-16	Depot Boijmans van Beuningen	657	16			1.0	['Outside'];;;
Individual	Private	3	0	2020-07-19	Depot Boijmans van Beuningen	644	3			1.0	['Outside'];;;
Individual	Private	2	0	2020-07-20	Depot Boijmans van Beuningen	114	2			1.0	['ArtStorage'];;;
Individual	Private	2	0	2020-07-20	Depot Boijmans van Beuningen	114	2			1.0	['ArtStorage'];;;
Individual	Private	2	0	2020-07-20	Depot Boijmans van Beuningen	114	2			1.0	['Misc'];;;
Individual	Private	3	0	2020-07-20	Depot Boijmans van Beuningen	114	3			1.0	['Outside'];;;
Individual	Private	2	0	2020-07-20	Depot Boijmans van Beuningen	114	2			1.0	['Outside'];;;
Individual	Private	12	3	2020-07-24	Depot Boijmans van Beuningen	73	15		['😘❤️' '💕💕💕💕' 'so chic ✨']	2.0	['Outside' 'Outside'];;;
Individual,Private,28,6,2020-07-26,Depot Boijmans van Beuningen,130,34,,"['📸👌🏻' 'But you are in Thailand getting crazy inside a hotel room 🤔' '🖤';;;
'💋😍']",1.0,['Outside'];;;
Individual	Private	39	0	2020-07-26	Depot Boijmans van Beuningen	260	39			1.0	['Outside'];;;
Individual	Private	8	1	2020-07-30	Depot Boijmans van Beuningen	224	9		['You are everything! 💓']	1.0	['Outside'];;;
Individual	Private	18	0	2020-08-01	Depot Boijmans van Beuningen	62	18			1.0	['Outside'];;;
Individual	Private	7	0	2020-08-02	Depot Boijmans van Beuningen	50	7			1.0	['Outside'];;;
Individual	Private	19	1	2020-08-06	Depot Boijmans van Beuningen	616	20		['👍💪']	1.0	['Outside'];;;
Individual	Private	1	0	2020-08-07	Depot Boijmans van Beuningen	19	1			1.0	['Outside'];;;
Individual	Private	2	0	2020-08-19	Depot Boijmans van Beuningen	294	2			1.0	['Outside'];;;
Individual	Private	5	1	2020-08-21	Depot Boijmans van Beuningen	59	6		['🔥🔥🔥']	1.0	['Outside'];;;
Individual	Private	7	0	2020-08-25	Depot Boijmans van Beuningen	75	7			1.0	['Outside'];;;
Individual	Private	13	0	2020-09-06	Depot Boijmans van Beuningen	86	13			1.0	['Outside'];;;
Individual,Private,14,3,2020-09-06,Depot Boijmans van Beuningen,134,17,,"['Wow this is such a cool place and picture 👏';;;
'So cool ! Thank you for sharing 😍']",3.0,['Outside' 'Outside' 'Outside'];;;
Individual	Private	37	1	2020-09-12	Depot Boijmans van Beuningen	345	38		['That’s great 💚💙']	1.0	['Outside'];;;
Individual	Private	14	1	2020-09-13	Depot Boijmans van Beuningen	165	15		['😍😍😍😍😍😍']	1.0	['Outside'];;;
Individual,Private,10,2,2020-09-13,Depot Boijmans van Beuningen,66,12,,"['Love those colourful shoes❤️❤️❤️🧡💛💚💙🧡💚💙🧡🧡';;;
'Songfestival: 🤮 Feyenoord-Utrecht: 🤩']",1.0,['Outside'];;;
Individual,Private,74,1,2020-09-13,Depot Boijmans van Beuningen,1488,75,,['😍'],10.0,"['Outside' 'Outside' 'Outside' 'RoofTopTerrace' 'Misc' 'RoofTopTerrace';;;
'Misc' 'Misc' 'Outside' 'Outside']";;;
Individual	Private	2	0	2020-09-14	Depot Boijmans van Beuningen	62	2			1.0	['Outside'];;;
Individual	Private	4	0	2020-09-15	Depot Boijmans van Beuningen	30	4			1.0	['Outside'];;;
Individual	Private	10	7	2020-09-19	Depot Boijmans van Beuningen	111	17		['How beautiful 👏 congrats from Italy' '👌🏼 🔥' '❤️' '👌' 'Great shot 🔥🔥']	2.0	['Outside' 'Outside'];;;
Individual	Private	26	1	2020-09-21	Depot Boijmans van Beuningen	1141	27		['👏👏👏']	1.0	['Outside'];;;
Individual	Private	21	0	2020-09-22	Depot Boijmans van Beuningen	97	21			1.0	['Outside'];;;
Individual,Private,26,3,2020-09-24,Depot Boijmans van Beuningen,503,29,,"['👏👏👏😍🔥😍🔥😍😍😍' 'Wow,beautiful architecture 😍👍' '😮😍😍😍🙌👏👌💯']",1.0,['RoofTopTerrace'];;;
Individual	Private	10	0	2020-09-24	Depot Boijmans van Beuningen	103	10			1.0	['Outside'];;;
Individual	Private	38	1	2020-09-25	Depot Boijmans van Beuningen	746	39		['💯💯💯']	1.0	['StairsAtrium'];;;
Individual	Private	23	2	2020-09-25	Depot Boijmans van Beuningen	388	25		['🔥🙌']	1.0	['ArtStorage'];;;
Individual	Private	12	0	2020-09-26	Depot Boijmans van Beuningen	86	12			1.0	['Outside'];;;
Individual	Private	6	0	2020-09-26	Depot Boijmans van Beuningen	86	6			1.0	['StairsAtrium'];;;
Individual	Private	18	0	2020-09-26	Depot Boijmans van Beuningen	174	18			1.0	['Misc'];;;
Individual	Private	4	0	2020-09-26	Depot Boijmans van Beuningen	162	4			1.0	['Outside'];;;
Individual	Private	3	0	2020-09-26	Depot Boijmans van Beuningen	162	3			1.0	['ArtStorage'];;;
Individual	Private	6	0	2020-09-26	Depot Boijmans van Beuningen	388	6			1.0	['StairsAtrium'];;;
Individual	Private	4	0	2020-09-26	Depot Boijmans van Beuningen	162	4			1.0	['ArtStorage'];;;
Individual	Private	2	0	2020-09-26	Depot Boijmans van Beuningen	162	2			1.0	['StairsAtrium'];;;
Individual	Private	3	0	2020-09-26	Depot Boijmans van Beuningen	162	3			1.0	['ArtStorage'];;;
Individual	Private	3	0	2020-09-26	Depot Boijmans van Beuningen	162	3			1.0	['Misc'];;;
Depot Boijmans designer	Public	101	1	2020-09-27	Depot Boijmans van Beuningen	1497	102		['🖤👌🏻']	2.0	['Misc' 'ArtStorage'];;;
Individual	Private	3	0	2020-09-27	Depot Boijmans van Beuningen	62	3			1.0	['Outside'];;;
Individual	Private	2	0	2020-09-27	Depot Boijmans van Beuningen	62	2			1.0	['StairsAtrium'];;;
Individual	Private	4	0	2020-09-27	Depot Boijmans van Beuningen	62	4			1.0	['StairsAtrium'];;;
Individual	Private	1	0	2020-09-27	Depot Boijmans van Beuningen	62	1			1.0	['StairsAtrium'];;;
Individual	Private	2	0	2020-09-27	Depot Boijmans van Beuningen	62	2			1.0	['Misc'];;;
Individual	Private	2	0	2020-09-27	Depot Boijmans van Beuningen	62	2			1.0	['Misc'];;;
Individual	Private	1	0	2020-09-27	Depot Boijmans van Beuningen	62	1			1.0	['Misc'];;;
Individual	Private	1	0	2020-09-27	Depot Boijmans van Beuningen	62	1			1.0	['Misc'];;;
Individual	Private	3	1	2020-09-27	Depot Boijmans van Beuningen	62	4		['👏😮😍']	1.0	['Misc'];;;
Individual,Private,74,1,2020-09-27,Depot Boijmans van Beuningen,245,75,,['Huge congratulations!! It was a pleasure to watch them and meet you 🙋🏻\u200d♂️'],9.0,"['Outside' 'StairsAtrium' 'ArtStorage' 'StairsAtrium' 'StairsAtrium';;;
'ArtStorage' 'Misc' 'RoofTopTerrace' 'Outside']";;;
Individual	Private	56	1	2020-09-27	Depot Boijmans van Beuningen	1168	57		['🙌']	6.0	['Outside' 'ArtStorage' 'Misc' 'Outside' 'ArtStorage' 'Outside'];;;
Individual,Private,35,1,2020-09-27,Depot Boijmans van Beuningen,332,36,,"['This looks stunning in blue sky weather, great shot Marco']",1.0,['RoofTopTerrace'];;;
Individual	Private	2	0	2020-09-27	Depot Boijmans van Beuningen	19	2			1.0	['RoofTopTerrace'];;;
Individual,Private,142,8,2020-09-28,Depot Boijmans van Beuningen,668,150,,"['Looks great, I will definitely come and visit' '😱🙌🏽🤗the world, a vessel';;;
'\U0001f90d\U0001f90d\U0001f90d';;;
'Love when this type of work shows up in my feed! Great style.';;;
'😮\u200d💨😮\u200d💨😮\u200d💨' '@user' '😍';;;
'#jooststokhof #illustration #boijmans #hetdepot #museum #design #reflection #artwork #rotterdam #illustrator #depot #linework']",3.0,['RoofTopTerrace' 'StairsAtrium' 'RoofTopTerrace'];;;
Individual	Private	39	0	2020-09-29	Depot Boijmans van Beuningen	517	39			1.0	['Outside'];;;
Individual	Private	7	0	2020-09-29	Depot Boijmans van Beuningen	129	7			1.0	['ArtStorage'];;;
Individual	Private	11	0	2020-09-29	Depot Boijmans van Beuningen	129	11			1.0	['RoofTopTerrace'];;;
Individual	Private	4	0	2020-10-01	Depot Boijmans van Beuningen	36	4			1.0	['Outside'];;;
Individual	Private	8	0	2020-10-03	Depot Boijmans van Beuningen	72	8			1.0	['Misc'];;;
Individual	Private	11	0	2020-10-03	Depot Boijmans van Beuningen	72	11			1.0	['Outside'];;;
Individual	Private	11	0	2020-10-03	Depot Boijmans van Beuningen	72	11			1.0	['StairsAtrium'];;;
Individual	Private	6	0	2020-10-04	Depot Boijmans van Beuningen	43	6			1.0	['Outside'];;;
Individual	Private	16	0	2020-10-06	Depot Boijmans van Beuningen	209	16			1.0	['Outside'];;;
Individual	Private	13	1	2020-10-07	Depot Boijmans van Beuningen	96	14		['& The Don.. 😍']	1.0	['Outside'];;;
Enterprise,Private,271,5,2020-10-07,Depot Boijmans van Beuningen,9956,276,,"['🔥' '👏' '👏👏👏';;;
'.\n.\n:’\n.\n.\n.\n#rotterdam #depot #boijmansvanbeuningen #mariekevandiemen #depotboijmansvanbeuningen #spectacular #vitrines #art #rotterdam010';;;
'👏👏👏🔥😮']",1.0,['Outside'];;;
Individual,Private,98,6,2020-10-18,Depot Boijmans van Beuningen,564,104,,"['@user' 'Promote it on @user' '😍😍😍😍😍' 'send me your pic for promotion 💪💪';;;
'The only european Police some K1600 👍👍🏍👍👍👏👏';;;
'#building #architecture #construction #design #photography #interiordesign #city #boijmans #depot #architecturephotography #architect #architecturelovers #travel #house #buildings #photooftheday #interior #archilovers #instagood #sky #arquitectura #engineering #renovation #realestate #urban #concrete #street #homedecor #landscape #zamanidurdur']",1.0,['Outside'];;;
Individual	Private	43	0	2020-10-22	Depot Boijmans van Beuningen	1374	43			1.0	['Outside'];;;
Individual	Private	25	1	2020-10-23	Depot Boijmans van Beuningen	358	26		['Beautifully created👏😍']	1.0	['Outside'];;;
Individual	Private	22	2	2020-10-24	Depot Boijmans van Beuningen	241	24		['👏' '👏👏👏']	1.0	['Outside'];;;
Enterprise	Private	10	0	2020-10-28	Depot Boijmans van Beuningen	729	10			1.0	['Outside'];;;
Individual	Private	16	0	2020-11-01	Depot Boijmans van Beuningen	130	16			1.0	['Outside'];;;
Individual	Private	12	0	2020-11-04	Depot Boijmans van Beuningen	163	12			1.0	['Outside'];;;
Individual,Private,15,3,2020-11-07,Depot Boijmans van Beuningen,71,18,,"['❤️';;;
'@user wrote a very good critique of this project https://www.theguardian.com/artanddesign/2021/nov/12/slapstick-architecture-ikea-salad-bowl-rotterdam-depot-boijmans-van-beuningen?CMP=Share_iOSApp_Other']",1.0,['Outside'];;;
Individual	Private	14	0	2020-11-10	Depot Boijmans van Beuningen	197	14			1.0	['Outside'];;;
Individual	Private	4	0	2020-11-18	Depot Boijmans van Beuningen	64	4			1.0	['Misc'];;;
Individual	Private	53	2	2020-11-18	Depot Boijmans van Beuningen	1141	55		['🔥' '🔥']	1.0	['Outside'];;;
Individual	Private	13	0	2020-11-21	Depot Boijmans van Beuningen	643	13			1.0	['Outside'];;;
Individual	Private	26	3	2020-11-26	Depot Boijmans van Beuningen	168	29		['Aesthetic' '🔥🔥🔥']	1.0	['Outside'];;;
Individual	Private	8	1	2020-11-26	Depot Boijmans van Beuningen	62	9		['😍😍😍']	1.0	['Outside'];;;
Individual	Private	27	0	2020-12-08	Depot Boijmans van Beuningen	2253	27			1.0	['Outside'];;;
Individual	Private	14	1	2020-12-18	Depot Boijmans van Beuningen	46	15		['Gr thomas']	1.0	['Outside'];;;
Individual	Private	23	0	2020-12-20	Depot Boijmans van Beuningen	137	23			1.0	['Outside'];;;
Individual	Private	8	0	2020-12-26	Depot Boijmans van Beuningen	116	8			1.0	['Outside'];;;
Individual	Private	92	1	2021-01-01	Depot Boijmans van Beuningen	1500	93		['.\n.\n.\n.\n.\n#гидамстердам#амстердамгид#экскурсияамстердам#амстердамэкскурсия#гид#амстердам#путешествиеевропа#гидголландия#экскурсииголландия#голландия#нидерланды#путешестаиенидерланды#путешествиеголландия#авторскийтур#авторскийтуризм#урбанистика#архитектура#роттердам#boijmansvanbeuningen#boijmans#depotboijmansvanbeuningen#стеклянноездание#зеркало#зеркальный#леснакрыше#mvrdv#береза#грунтовыев…	1.0	['Outside'];;;
Individual	Private	11	2	2021-01-09	Depot Boijmans van Beuningen	64	13		['The fellas 🤩']	1.0	['Outside'];;;
Individual	Private	11	5	2021-01-12	Depot Boijmans van Beuningen	62	16		['🙌❤️' 'Send pics @user']	3.0	['Outside' 'Outside' 'ArtStorage'];;;
Individual	Private	5	0	2021-01-12	Depot Boijmans van Beuningen	66	5			1.0	['Outside'];;;
Individual	Private	7	0	2021-01-13	Depot Boijmans van Beuningen	223	7			2.0	['Outside' 'Outside'];;;
Individual	Private	5	0	2021-01-13	Depot Boijmans van Beuningen	223	5			1.0	['Outside'];;;
Individual	Private	8	1	2021-01-19	Depot Boijmans van Beuningen	46	9		['❤️']	1.0	['Outside'];;;
Individual	Private	13	0	2021-01-20	Depot Boijmans van Beuningen	143	13			1.0	['Outside'];;;
Individual	Private	18	0	2021-01-20	Depot Boijmans van Beuningen	242	18			1.0	['Outside'];;;
Individual	Private	7	0	2021-01-24	Depot Boijmans van Beuningen	82	7			1.0	['Outside'];;;
Individual	Private	21	0	2021-01-29	Depot Boijmans van Beuningen	588	21			1.0	['Outside'];;;
Individual	Private	6	1	2021-02-02	Depot Boijmans van Beuningen	82	7		['Have fun! ❤️']	1.0	['Outside'];;;
Individual	Private	10	2	2021-02-05	Depot Boijmans van Beuningen	86	12		['Missed something to see' 'WoW !']	1.0	['Outside'];;;
Individual	Private	4	0	2021-02-07	Depot Boijmans van Beuningen	82	4			1.0	['Outside'];;;
Individual	Private	4	0	2021-02-07	Depot Boijmans van Beuningen	82	4			1.0	['Misc'];;;
Individual	Private	11	1	2021-02-11	Depot Boijmans van Beuningen	459	12		['@user what four weeks left?']	4.0	['Outside' 'RoofTopTerrace' 'RoofTopTerrace' 'Outside'];;;
Individual,Private,-1,3,2021-02-12,Depot Boijmans van Beuningen,1877,2,,"['M' 'Aha, the mirrors are here';;;
'Would you like to take silver polish and cloths with you when you visit? 😁']",4.0,['Misc' 'Misc' 'Misc' 'RoofTopTerrace'];;;
Individual	Private	10	1	2021-02-16	Depot Boijmans van Beuningen	98	11		['Looks good! Keep up the good work!👌']	1.0	['Outside'];;;
Individual	Private	23	0	2021-02-21	Depot Boijmans van Beuningen	364	23			1.0	['Outside'];;;
Individual	Private	4	0	2021-02-21	Depot Boijmans van Beuningen	125	4			1.0	['Outside'];;;
Individual	Private	9	2	2021-03-07	Depot Boijmans van Beuningen	150	11		['Can you get in then?']	1.0	['Outside'];;;
Individual,Private,41,2,2021-03-12,Depot Boijmans van Beuningen,221,43,,"['Handsome men ❤️' 'Nice picture, Gijs!']",3.0,['Outside' 'Outside' 'Outside'];;;
Individual	Private	6	0	2021-03-19	Depot Boijmans van Beuningen	84	6			1.0	['Outside'];;;
Individual	Private	9	0	2021-03-24	Depot Boijmans van Beuningen	393	9			1.0	['Outside'];;;
Individual	Private	12	0	2021-03-30	Depot Boijmans van Beuningen	116	12			1.0	['Outside'];;;
Individual	Private	139	0	2021-04-03	Depot Boijmans van Beuningen	1790	139			2.0	['Outside' 'Outside'];;;
Individual	Private	102	0	2021-04-03	Depot Boijmans van Beuningen	1319	102			1.0	['Outside'];;;
Individual	Private	9	0	2021-04-05	Depot Boijmans van Beuningen	59	9			1.0	['Outside'];;;
Individual	Private	10	1	2021-04-17	Depot Boijmans van Beuningen	90	11		['A world(s) building. Beautiful! @user.hotspots']	2.0	['Outside' 'Outside'];;;
Individual	Private	9	0	2021-04-24	Depot Boijmans van Beuningen	67	9			1.0	['Outside'];;;
Individual	Private	26	0	2021-05-05	Depot Boijmans van Beuningen	404	26			1.0	['Outside'];;;
Individual	Private	35	3	2021-05-13	Depot Boijmans van Beuningen	391	38		['Nice picture!' 'Epic💥']	2.0	['Outside' 'Misc'];;;
Individual	Private	10	0	2021-05-26	Depot Boijmans van Beuningen	67	10			1.0	['Outside'];;;
Individual	Private	18	0	2021-06-04	Depot Boijmans van Beuningen	239	18			1.0	['Outside'];;;
Individual	Private	8	0	2021-06-12	Depot Boijmans van Beuningen	77	8			1.0	['Outside'];;;
Individual	Private	6	1	2021-06-19	Depot Boijmans van Beuningen	58	7		['Really beautiful Yvonne... what an asset to Rotterdam']	1.0	['Outside'];;;
Individual	Private	21	1	2021-06-20	Depot Boijmans van Beuningen	357	22		['Beautiful view']	1.0	['Outside'];;;
Individual	Private	23	0	2021-06-20	Depot Boijmans van Beuningen	420	23			1.0	['ArtStorage'];;;
Individual	Private	19	0	2021-06-22	Depot Boijmans van Beuningen	602	19			1.0	['RoofTopTerrace'];;;
Individual	Private	10	0	2021-06-23	Depot Boijmans van Beuningen	105	10			1.0	['Outside'];;;
Individual	Private	33	0	2021-06-24	Depot Boijmans van Beuningen	192	33			1.0	['Outside'];;;
Individual	Private	4	0	2021-06-26	Depot Boijmans van Beuningen	17	4			1.0	['Outside'];;;
Individual	Private	6	1	2021-06-27	Depot Boijmans van Beuningen	63	7		['Nice.']	1.0	['Outside'];;;
Individual	Private	46	2	2021-06-28	Depot Boijmans van Beuningen	1413	48		['Have you been inside yet??']	1.0	['Outside'];;;
Individual,Private,265,3,2021-07-01,Depot Boijmans van Beuningen,27587,268,,"[""Wow that's cool that you've already been there!!"" 'Looks amazing']",1.0,['Outside'];;;
Individual	Private	8	0	2021-07-02	Depot Boijmans van Beuningen	110	8			1.0	['Outside'];;;
Individual	Private	15	0	2021-07-04	Depot Boijmans van Beuningen	141	15			1.0	['Outside'];;;
Individual	Private	14	0	2021-07-06	Depot Boijmans van Beuningen	43	14			1.0	['Outside'];;;
Individual,Private,9,1,2021-07-07,Depot Boijmans van Beuningen,84,10,,"['Super ♡👌 nr1, the combination, brilliant']",4.0,['Outside' 'Outside' 'Outside' 'Outside'];;;
Individual	Private	6	0	2021-07-08	Depot Boijmans van Beuningen	143	6			1.0	['Misc'];;;
Individual	Private	9	0	2021-07-10	Depot Boijmans van Beuningen	61	9			1.0	['Outside'];;;
Individual	Private	10	0	2021-07-20	Depot Boijmans van Beuningen	28	10			1.0	['Outside'];;;
Individual,Private,19,1,2021-07-25,Depot Boijmans van Beuningen,560,20,,"['Fortunately, they got rid of all those superfluous carriers.']",1.0,['Outside'];;;
Individual	Private	12	4	2021-07-29	Depot Boijmans van Beuningen	172	16		['🤩 I thought of you when I saw this one! 🌈' 'yes really😁']	1.0	['Outside'];;;
Individual	Private	12	0	2021-07-30	Depot Boijmans van Beuningen	71	12			1.0	['Outside'];;;
Individual	Private	6	0	2021-07-31	Depot Boijmans van Beuningen	114	6			1.0	['Outside'];;;
Individual	Private	8	0	2021-08-02	Depot Boijmans van Beuningen	32	8			1.0	['Outside'];;;
Individual,Private,50,9,2021-08-08,Depot Boijmans van Beuningen,1009,59,,"['❤️❤️❤️ Wow!!!' 'An amazing picture 😍' 'Fantastic photo';;;
'Such a cool	special new vantage point! 💚' 'Lekker luchie 😃👍🏻';;;
'Cool view! beautiful';;;
'Oh it turned out very cool 😁😁😁 beautiful sky also nice and threatening 😍']",1.0,['Outside'];;;
Individual	Private	3	0	2021-08-10	Depot Boijmans van Beuningen	57	3			1.0	['RoofTopTerrace'];;;
Individual	Private	28	0	2021-08-10	Depot Boijmans van Beuningen	201	28			1.0	['Outside'];;;
Individual	Private	40	2	2021-08-12	Depot Boijmans van Beuningen	516	42		['Super! Success!' 'Very nice say! Good luck!']	1.0	['Outside'];;;
Individual	Private	6	1	2021-08-14	Depot Boijmans van Beuningen	72	7		['cool👍']	1.0	['Outside'];;;
Individual	Private	8	0	2021-08-23	Depot Boijmans van Beuningen	198	8			1.0	['StairsAtrium'];;;
Enterprise	Private	8	0	2021-08-24	Depot Boijmans van Beuningen	2156	8			1.0	['Outside'];;;
Enterprise	Private	11	0	2021-08-24	Depot Boijmans van Beuningen	2156	11			1.0	['Outside'];;;
Enterprise	Private	15	0	2021-08-24	Depot Boijmans van Beuningen	2156	15			1.0	['Outside'];;;
Individual	Private	17	0	2021-08-28	Depot Boijmans van Beuningen	240	17			1.0	['Outside'];;;
Individual	Private	22	2	2021-08-31	Depot Boijmans van Beuningen	203	24		['Aaa gave foto.']	4.0	['Outside' 'Outside' 'Outside' 'Outside'];;;
Individual	Private	23	0	2021-09-15	Depot Boijmans van Beuningen	1225	23			1.0	['Outside'];;;
Individual	Private	44	2	2021-09-18	Depot Boijmans van Beuningen	447	46		['Gave photo Mylène 😍' 'Very nice! ✨👌🏼']	1.0	['Outside'];;;
Individual	Private	3	0	2021-09-19	Depot Boijmans van Beuningen	30	3			1.0	['Outside'];;;
Individual	Private	5	0	2021-09-22	Depot Boijmans van Beuningen	25	5			1.0	['Outside'];;;
Individual	Private	11	0	2021-09-23	Depot Boijmans van Beuningen	93	11			1.0	['Outside'];;;
Individual	Private	7	0	2021-09-25	Depot Boijmans van Beuningen	54	7			1.0	['Outside'];;;
Individual	Private	17	0	2021-10-04	Depot Boijmans van Beuningen	92	17			1.0	['Outside'];;;
Individual	Private	10	0	2021-10-05	Depot Boijmans van Beuningen	61	10			1.0	['Outside'];;;
Individual	Private	10	1	2021-10-07	Depot Boijmans van Beuningen	1264	11		['Pretty girls']	1.0	['Outside'];;;
Individual	Private	138	1	2021-10-10	Depot Boijmans van Beuningen	12626	139		['@user @user new round new opportunities']	1.0	['Outside'];;;
Individual	Private	23	0	2021-10-10	Depot Boijmans van Beuningen	238	23			1.0	['Outside'];;;
Individual	Private	37	2	2021-10-12	Depot Boijmans van Beuningen	438	39		['Beautiful']	1.0	['Misc'];;;
Individual	Private	12	0	2021-10-22	Depot Boijmans van Beuningen	145	12			1.0	['Misc'];;;
Individual	Private	10	2	2021-10-23	Depot Boijmans van Beuningen	78	12		['Thank you for sharing! 😍 such a cool place in Rotterdam!']	1.0	['Outside'];;;
Individual,Private,38,3,2021-10-28,Depot Boijmans van Beuningen,472,41,,"['What beautiful pictures of a beautiful city!!! 💚\U0001f90d💚';;;
'Have you looked at Building Land yet? Nice collaboration about the origin of the Depot. Really recommended. Premiered online yesterday.';;;
""What a cool thing that is, I've already seen quite a few pictures of it ... and this is such a beautiful picture 🤩👌🔥""]",1.0,['Outside'];;;
Individual	Private	26	0	2021-10-30	Depot Boijmans van Beuningen	442	26			1.0	['Outside'];;;
Individual	Private	24	1	2021-10-30	Depot Boijmans van Beuningen	442	25		['Nice picture']	1.0	['StairsAtrium'];;;
Individual	Private	10	0	2021-10-30	Depot Boijmans van Beuningen	442	10			1.0	['StairsAtrium'];;;
Individual	Private	33	0	2021-10-30	Depot Boijmans van Beuningen	321	33			3.0	['StairsAtrium' 'StairsAtrium' 'Misc'];;;
Individual	Private	36	0	2021-10-30	Depot Boijmans van Beuningen	442	36			1.0	['ArtStorage'];;;
Individual	Private	27	0	2021-10-30	Depot Boijmans van Beuningen	681	27			1.0	['Outside'];;;
Individual	Private	17	2	2021-10-31	Depot Boijmans van Beuningen	97	19		['Beautiful' 'Great!']	1.0	['Outside'];;;
Individual	Private	42	0	2021-11-01	Depot Boijmans van Beuningen	326	42			2.0	['RoofTopTerrace' 'Outside'];;;
Individual,Private,70,3,2021-11-01,Depot Boijmans van Beuningen,1480,73,,"[""'De pot' instead of Depot: really something for Rotterdammers to make that name more popular"";;;
'Love this!' 'Nice! Greetings!']",1.0,['StairsAtrium'];;;
Individual	Private	2	0	2021-11-01	Depot Boijmans van Beuningen	199	2			1.0	['Outside'];;;
Individual	Private	3	0	2021-11-01	Depot Boijmans van Beuningen	101	3			1.0	['ArtStorage'];;;
Individual	Private	35	0	2021-11-01	Depot Boijmans van Beuningen	148	35			1.0	['StairsAtrium'];;;
Individual	Private	26	0	2021-11-01	Depot Boijmans van Beuningen	166	26			2.0	['Outside' 'ArtStorage'];;;
Individual	Private	34	1	2021-11-01	Depot Boijmans van Beuningen	171	35		['Another beautiful photo! 🙌']	1.0	['ArtStorage'];;;
Individual	Private	13	0	2021-11-02	Depot Boijmans van Beuningen	581	13			1.0	['StairsAtrium'];;;
Individual	Private	72	4	2021-11-02	Depot Boijmans van Beuningen	1085	76		['Nice😍' 'Finally. And beautiful big trees']	1.0	['Outside'];;;
Individual	Private	6	0	2021-11-02	Depot Boijmans van Beuningen	50	6			1.0	['Outside'];;;
Individual	Private	1	0	2021-11-03	Depot Boijmans van Beuningen	352	1			1.0	['StairsAtrium'];;;
Individual	Private	7	0	2021-11-03	Depot Boijmans van Beuningen	352	7			1.0	['StairsAtrium'];;;
Individual	Private	4	0	2021-11-03	Depot Boijmans van Beuningen	352	4			1.0	['StairsAtrium'];;;
Individual	Private	3	0	2021-11-03	Depot Boijmans van Beuningen	352	3			1.0	['Misc'];;;
Individual	Private	2	0	2021-11-03	Depot Boijmans van Beuningen	352	2			1.0	['ArtStorage'];;;
Individual	Private	4	0	2021-11-03	Depot Boijmans van Beuningen	352	4			1.0	['StairsAtrium'];;;
Individual	Private	5	2	2021-11-03	Depot Boijmans van Beuningen	37	7		['Nope' '@user we will take pictures here 🙂']	2.0	['Outside' 'Outside'];;;
Individual	Private	6	0	2021-11-03	Depot Boijmans van Beuningen	352	6			1.0	['StairsAtrium'];;;
Individual	Private	8	0	2021-11-03	Depot Boijmans van Beuningen	352	8			1.0	['Outside'];;;
Individual	Private	-1	0	2021-11-03	Depot Boijmans van Beuningen	6	-1			1.0	['Outside'];;;
Individual	Private	6	0	2021-11-04	Depot Boijmans van Beuningen	86	6			4.0	['RoofTopTerrace' 'Misc' 'Misc' 'StairsAtrium'];;;
Individual	Private	11	0	2021-11-04	Depot Boijmans van Beuningen	191	11			1.0	['Outside'];;;
Individual	Private	10	0	2021-11-04	Depot Boijmans van Beuningen	57	10			5.0	['StairsAtrium' 'StairsAtrium' 'StairsAtrium' 'StairsAtrium' 'Misc'];;;
Individual	Private	8	0	2021-11-05	Depot Boijmans van Beuningen	28	8			1.0	['Misc'];;;
Individual,Private,13,1,2021-11-05,Depot Boijmans van Beuningen,125,14,,"[""Those are very nice buildings. It's exotic""]",1.0,['StairsAtrium'];;;
Individual	Private	13	0	2021-11-05	Depot Boijmans van Beuningen	1036	13			3.0	['Outside' 'Outside' 'Outside'];;;
Individual	Private	5	0	2021-11-06	Depot Boijmans van Beuningen	34	5			1.0	['Outside'];;;
Individual	Private	10	0	2021-11-06	Depot Boijmans van Beuningen	31	10			1.0	['RoofTopTerrace'];;;
Individual	Private	14	1	2021-11-06	Depot Boijmans van Beuningen	55	15		['Vet!']	1.0	['StairsAtrium'];;;
Individual	Private	5	0	2021-11-06	Depot Boijmans van Beuningen	64	5			3.0	['Outside' 'Outside' 'Misc'];;;
Individual	Private	13	0	2021-11-06	Depot Boijmans van Beuningen	238	13			1.0	['Misc'];;;
Individual,Private,29,0,2021-11-06,Depot Boijmans van Beuningen,603,29,,,10.0,"['Outside' 'RoofTopTerrace' 'Misc' 'Misc' 'StairsAtrium' 'ArtStorage';;;
'StairsAtrium' 'StairsAtrium' 'StairsAtrium' 'StairsAtrium']";;;
Individual	Private	22	0	2021-11-07	Depot Boijmans van Beuningen	420	22			1.0	['RoofTopTerrace'];;;
Individual	Private	18	0	2021-11-07	Depot Boijmans van Beuningen	420	18			1.0	['StairsAtrium'];;;
Individual	Private	14	0	2021-11-07	Depot Boijmans van Beuningen	420	14			1.0	['Misc'];;;
Individual,Private,13,2,2021-11-07,Depot Boijmans van Beuningen,149,15,,"['Nice, the depot']",3.0,['Outside' 'Outside' 'Outside'];;;
Individual	Private	10	3	2021-11-07	Depot Boijmans van Beuningen	39	13		['Looks fantastic' '❤️ Stunning']	1.0	['Outside'];;;
Individual	Private	30	0	2021-11-08	Depot Boijmans van Beuningen	1210	30			1.0	['Outside'];;;
Individual	Private	15	0	2021-11-08	Depot Boijmans van Beuningen	1210	15			1.0	['StairsAtrium'];;;
Individual	Private	18	1	2021-11-08	Depot Boijmans van Beuningen	203	19		['It seems to me that you can make a nice booklet when the depot and surroundings are ready for the construction phase.']	5.0	['RoofTopTerrace' 'StairsAtrium' 'Misc' 'StairsAtrium' 'ArtStorage'];;;
Individual	Private	16	0	2021-11-08	Depot Boijmans van Beuningen	435	16			1.0	['Outside'];;;
Individual	Private	31	0	2021-11-09	Depot Boijmans van Beuningen	589	31			1.0	['Outside'];;;
Individual	Private	17	0	2021-11-09	Depot Boijmans van Beuningen	315	17			1.0	['Outside'];;;
Individual,Private,7,0,2021-11-09,Depot Boijmans van Beuningen,180,7,,,10.0,"['Outside' 'StairsAtrium' 'StairsAtrium' 'StairsAtrium' 'StairsAtrium';;;
'StairsAtrium' 'StairsAtrium' 'Misc' 'Misc' 'Misc']";;;
Individual,Private,25,6,2021-11-09,Depot Boijmans van Beuningen,180,31,,"['Delicious, another Körmeling in rotjeknor. I enjoy all his work';;;
'Wow how cool!! 👏' ""Oh nice Jack, it's time.."" 'Great!' 'Strong!❤️';;;
'🙌Stunning as per usual!' 'Very beautiful picture']",10.0,"['Misc' 'RoofTopTerrace' 'StairsAtrium' 'Misc' 'Misc' 'ArtStorage';;;
'StairsAtrium' 'RoofTopTerrace' 'ArtStorage' 'RoofTopTerrace']";;;
Individual	Private	48	0	2021-11-12	Depot Boijmans van Beuningen	473	48			5.0	['Outside' 'Misc' 'Misc' 'RoofTopTerrace' 'StairsAtrium'];;;
Individual	Private	5	0	2021-11-12	Depot Boijmans van Beuningen	302	5			1.0	['Outside'];;;
Individual	Private	1	0	2021-11-12	Depot Boijmans van Beuningen	50	1			1.0	['RoofTopTerrace'];;;
Individual	Private	26	2	2021-11-12	Depot Boijmans van Beuningen	316	28		['I especially love those saints.']	1.0	['Outside'];;;
Individual	Private	16	2	2021-11-12	Depot Boijmans van Beuningen	209	18		['Wow;" lucky one!!' 'She feels good again I see…….']	10.0	['Outside' 'Outside' 'StairsAtrium' 'Misc' 'StairsAtrium' 'StairsAtrium'";;
'StairsAtrium' 'StairsAtrium' 'RoofTopTerrace' 'Misc']";;;
Individual	Private	36	2	2021-11-12	Depot Boijmans van Beuningen	337	38		['I am so curious!!' 'Wow']	1.0	['ArtStorage'];;;
Individual	Private	12	0	2021-11-14	Depot Boijmans van Beuningen	86	12			1.0	['Outside'];;;
Individual	Private	35	0	2021-11-14	Depot Boijmans van Beuningen	332	35			2.0	['RoofTopTerrace' 'Misc'];;;
Individual	Private	-1	0	2021-11-14	Depot Boijmans van Beuningen	849	-1			1.0	['Misc'];;;
Individual	Private	10	0	2021-11-14	Depot Boijmans van Beuningen	1258	10			1.0	['Outside'];;;
Individual	Private	13	0	2021-11-14	Depot Boijmans van Beuningen	1258	13			1.0	['Outside'];;;
Individual	Private	12	0	2021-11-14	Depot Boijmans van Beuningen	1258	12			1.0	['Outside'];;;
Individual	Private	16	0	2021-11-14	Depot Boijmans van Beuningen	1258	16			1.0	['Misc'];;;
Individual	Private	8	0	2021-11-14	Depot Boijmans van Beuningen	1258	8			1.0	['Misc'];;;
Individual	Private	17	1	2021-11-14	Depot Boijmans van Beuningen	1258	18		['Wow nice picture and view']	1.0	['Outside'];;;
Individual	Private	12	0	2021-11-14	Depot Boijmans van Beuningen	1258	12			1.0	['Outside'];;;
Individual	Private	9	0	2021-11-14	Depot Boijmans van Beuningen	1258	9			1.0	['Misc'];;;
Individual	Private	10	1	2021-11-15	Depot Boijmans van Beuningen	388	11		['Looks amazing!']	1.0	['Outside'];;;
Individual	Private	9	0	2021-11-15	Depot Boijmans van Beuningen	372	9			1.0	['Outside'];;;
Individual	Private	2	0	2021-11-16	Depot Boijmans van Beuningen	973	2			1.0	['StairsAtrium'];;;
Individual,Private,7,0,2021-11-16,Depot Boijmans van Beuningen,52,7,,,10.0,"['Misc' 'StairsAtrium' 'StairsAtrium' 'Outside' 'Misc' 'RoofTopTerrace';;;
'RoofTopTerrace' 'StairsAtrium' 'StairsAtrium' 'StairsAtrium']";;;
Individual	Private	21	0	2021-11-16	Depot Boijmans van Beuningen	344	21			1.0	['RoofTopTerrace'];;;
Individual	Private	35	1	2021-11-17	Depot Boijmans van Beuningen	223	36		['Great']	1.0	['Outside'];;;
Individual,Private,12,2,2021-11-17,Depot Boijmans van Beuningen,30,14,,"['Yay so good! 🔥❤️' 'Wow Willemijn, so cool. Bravo']",1.0,['Outside'];;;
Individual	Private	12	0	2021-11-17	Depot Boijmans van Beuningen	30	12			1.0	['Outside'];;;
Individual	Private	18	0	2021-11-17	Depot Boijmans van Beuningen	67	18			2.0	['Outside' 'Outside'];;;
Individual	Private	20	0	2021-11-18	Depot Boijmans van Beuningen	201	20			1.0	['Outside'];;;
Individual	Private	14	1	2021-11-19	Depot Boijmans van Beuningen	53	15		['cool jackets man']	1.0	['Outside'];;;
Individual	Private	0	0	2021-11-19	Depot Boijmans van Beuningen	0	0			1.0	['StairsAtrium'];;;
Individual	Private	1	0	2021-11-19	Depot Boijmans van Beuningen	2	1			1.0	['Outside'];;;
Individual	Private	9	0	2021-11-20	Depot Boijmans van Beuningen	229	9			1.0	['ArtStorage'];;;
Individual	Private	3	0	2021-11-20	Depot Boijmans van Beuningen	229	3			1.0	['Misc'];;;
Individual	Private	12	0	2021-11-20	Depot Boijmans van Beuningen	229	12			1.0	['ArtStorage'];;;
Individual	Private	16	0	2021-11-20	Depot Boijmans van Beuningen	229	16			1.0	['ArtStorage'];;;
Individual	Private	11	0	2021-11-20	Depot Boijmans van Beuningen	229	11			1.0	['Misc'];;;
Individual	Private	11	0	2021-11-20	Depot Boijmans van Beuningen	229	11			1.0	['ArtStorage'];;;
Individual	Private	0	0	2021-11-20	Depot Boijmans van Beuningen	30	0			1.0	['ArtStorage'];;;
Individual,Private,9,3,2021-11-20,Depot Boijmans van Beuningen,30,12,,"['Fantastic' 'Beautiful . What a beautiful repository. 👌';;;
'When for a guided tour? 🙂']",1.0,['Outside'];;;
Individual	Private	1	0	2021-11-20	Depot Boijmans van Beuningen	30	1			1.0	['ArtStorage'];;;
Individual	Private	2	0	2021-11-20	Depot Boijmans van Beuningen	30	2			1.0	['ArtStorage'];;;
Individual	Private	0	0	2021-11-20	Depot Boijmans van Beuningen	30	0			1.0	['ArtStorage'];;;
Individual	Private	0	0	2021-11-20	Depot Boijmans van Beuningen	30	0			1.0	['StairsAtrium'];;;
Individual	Private	1	0	2021-11-20	Depot Boijmans van Beuningen	30	1			1.0	['StairsAtrium'];;;
Individual	Private	0	0	2021-11-20	Depot Boijmans van Beuningen	30	0			1.0	['StairsAtrium'];;;
Individual	Private	0	0	2021-11-20	Depot Boijmans van Beuningen	30	0			1.0	['Misc'];;;
Individual	Private	1	0	2021-11-20	Depot Boijmans van Beuningen	30	1			1.0	['RoofTopTerrace'];;;
Individual	Private	5	0	2021-11-20	Depot Boijmans van Beuningen	30	5			1.0	['StairsAtrium'];;;
Individual	Private	1	0	2021-11-20	Depot Boijmans van Beuningen	30	1			1.0	['Misc'];;;
Individual	Private	3	0	2021-11-20	Depot Boijmans van Beuningen	30	3			1.0	['RoofTopTerrace'];;;
Individual	Private	3	0	2021-11-20	Depot Boijmans van Beuningen	30	3			1.0	['Misc'];;;
Individual	Private	2	0	2021-11-20	Depot Boijmans van Beuningen	181	2			1.0	['Outside'];;;
Individual	Private	4	0	2021-11-20	Depot Boijmans van Beuningen	181	4			1.0	['Outside'];;;
Individual	Private	3	2	2021-11-20	Depot Boijmans van Beuningen	181	5		['too fab']	1.0	['StairsAtrium'];;;
Individual	Private	2	0	2021-11-20	Depot Boijmans van Beuningen	181	2			1.0	['Misc'];;;
Individual	Private	1	0	2021-11-20	Depot Boijmans van Beuningen	181	1			1.0	['StairsAtrium'];;;
Individual	Private	3	0	2021-11-20	Depot Boijmans van Beuningen	181	3			1.0	['Misc'];;;
Individual	Private	2	0	2021-11-20	Depot Boijmans van Beuningen	181	2			1.0	['Misc'];;;
Individual	Private	4	0	2021-11-20	Depot Boijmans van Beuningen	181	4			1.0	['RoofTopTerrace'];;;
Individual	Private	2	0	2021-11-20	Depot Boijmans van Beuningen	181	2			1.0	['Misc'];;;
Individual	Private	2	0	2021-11-20	Depot Boijmans van Beuningen	181	2			1.0	['StairsAtrium'];;;
Individual	Private	2	0	2021-11-20	Depot Boijmans van Beuningen	181	2			1.0	['StairsAtrium'];;;
Individual	Private	1	0	2021-11-20	Depot Boijmans van Beuningen	181	1			1.0	['RoofTopTerrace'];;;
Individual	Private	2	0	2021-11-20	Depot Boijmans van Beuningen	181	2			1.0	['Outside'];;;
Individual	Private	1	0	2021-11-20	Depot Boijmans van Beuningen	181	1			1.0	['Outside'];;;
Individual	Private	2	0	2021-11-20	Depot Boijmans van Beuningen	181	2			1.0	['Outside'];;;
Individual	Private	2	0	2021-11-20	Depot Boijmans van Beuningen	181	2			1.0	['Outside'];;;
Individual	Private	2	0	2021-11-20	Depot Boijmans van Beuningen	181	2			1.0	['Outside'];;;
Individual	Private	2	0	2021-11-20	Depot Boijmans van Beuningen	181	2			1.0	['Outside'];;;
Individual	Private	2	0	2021-11-20	Depot Boijmans van Beuningen	181	2			1.0	['Outside'];;;
Individual	Private	2	0	2021-11-20	Depot Boijmans van Beuningen	181	2			1.0	['Outside'];;;
Individual	Private	4	0	2021-11-20	Depot Boijmans van Beuningen	181	4			1.0	['StairsAtrium'];;;
Individual	Private	4	0	2021-11-20	Depot Boijmans van Beuningen	18	4			4.0	['StairsAtrium' 'StairsAtrium' 'StairsAtrium' 'StairsAtrium'];;;
Individual	Private	17	0	2021-11-20	Depot Boijmans van Beuningen	581	17			1.0	['RoofTopTerrace'];;;
Individual	Private	-1	2	2021-11-21	Depot Boijmans van Beuningen	270	1		['Opening Boijmans very nice. And ❤️ you shine 💫']	1.0	['Outside'];;;
Individual	Private	-1	0	2021-11-21	Depot Boijmans van Beuningen	445	-1			2.0	['RoofTopTerrace' 'ArtStorage'];;;
Individual,Private,12,1,2021-11-21,Depot Boijmans van Beuningen,189,13,,"[""@user omg let's go x😍""]",6.0,['Outside' 'Outside' 'Outside' 'Outside' 'Outside' 'Outside'];;;
Individual	Private	8	0	2021-11-22	Depot Boijmans van Beuningen	36	8			3.0	['Outside' 'Misc' 'Misc'];;;
Individual	Private	14	0	2021-11-22	Depot Boijmans van Beuningen	296	14			4.0	['Misc' 'Misc' 'Misc' 'Outside'];;;
Individual	Private	13	0	2021-11-23	Depot Boijmans van Beuningen	745	13			1.0	['Outside'];;;
Individual,Private,6,2,2021-11-23,Depot Boijmans van Beuningen,39,8,,"['Yes yes, very strong text again and definitely worth reading 👌💪🏻 Keep at it!']",1.0,['Outside'];;;
Individual	Private	6	0	2021-11-23	Depot Boijmans van Beuningen	98	6			1.0	['Outside'];;;
Individual	Private	14	2	2021-11-24	Depot Boijmans van Beuningen	126	16		['That looks cosy!' 'We were epic again! 🙌🙌🙌']	1.0	['StairsAtrium'];;;
Individual	Private	13	1	2021-11-24	Depot Boijmans van Beuningen	229	14		['How delicious❣️']	1.0	['StairsAtrium'];;;
Individual	Private	26	1	2021-11-24	Depot Boijmans van Beuningen	100	27		['You and the art😳']	2.0	['Outside' 'Outside'];;;
Individual,Private,287,46,2021-11-25,Depot Boijmans van Beuningen,1074,333,,"[""Great! Will it be projected all evening, or only at a certain time? Don't miss out….."";;;
'Wauw @ user @user @ user';;;
'@user oohhh walking away next week? 😊' '@user every day so';;;
'It makes me excited @user' '@user evening walk soon?';;;
'@user Nice photo location' '@user I really want to go here one day!';;;
'@user Going with Noor. Fast! 😍' '@user your husband made it beautiful';;;
'Super cool 🔥🔥 until how long is this great project??';;;
""insane! I'll be in Arminius tomorrow night. I'll walk right through 😍📷"";;;
'Beautiful';;;
""So beautiful, thanks for sharing. Live a stone's throw away and haven't looked yet"";;;
'Cool say! Is that a new permanent installation?';;;
'Definitely beautiful! 😍' 'We are so proud of it';;;
'Until when can this be seen? 😀' 'Until when is this?';;;
'@user @user look😍' '@user cool this!';;;
'@user I was talking about Monday 🙂' '@ user 😊';;;
'Beautiful! Until when is this?']",6.0,"['ArtStorage' 'ArtStorage' 'Outside' 'StairsAtrium' 'StairsAtrium';;;
'StairsAtrium']";;;
Individual	Private	1	0	2021-11-26	Depot Boijmans van Beuningen	88	1			1.0	['StairsAtrium'];;;
Individual,Private,11,1,2021-11-26,Depot Boijmans van Beuningen,247,12,,['Nice!!'],7.0,"['Outside' 'Outside' 'StairsAtrium' 'StairsAtrium' 'ArtStorage' 'Misc';;;
'StairsAtrium']";;;
Individual	Private	9	0	2021-11-27	Depot Boijmans van Beuningen	972	9			1.0	['RoofTopTerrace'];;;
Individual	Private	11	0	2021-11-27	Depot Boijmans van Beuningen	50	11			1.0	['StairsAtrium'];;;
Individual	Private	8	0	2021-11-27	Depot Boijmans van Beuningen	120	8			6.0	['Outside' 'StairsAtrium' 'StairsAtrium' 'ArtStorage' 'ArtStorage' 'Misc'];;;
Individual	Private	15	0	2021-11-28	Depot Boijmans van Beuningen	115	15			6.0	['Misc' 'Misc' 'Misc' 'StairsAtrium' 'Misc' 'ArtStorage'];;;
Individual,Private,20,0,2021-11-28,Depot Boijmans van Beuningen,496,20,,,7.0,"['ArtStorage' 'ArtStorage' 'StairsAtrium' 'StairsAtrium' 'StairsAtrium';;;
'StairsAtrium' 'ArtStorage']";;;
Individual,Private,32,0,2021-11-28,Depot Boijmans van Beuningen,496,32,,,7.0,"['ArtStorage' 'Misc' 'RoofTopTerrace' 'RoofTopTerrace' 'RoofTopTerrace';;;
'ArtStorage' 'Misc']";;;
Individual	Private	4	0	2021-11-29	Depot Boijmans van Beuningen	20	4			1.0	['Outside'];;;
Individual	Private	27	0	2021-11-29	Depot Boijmans van Beuningen	383	27			3.0	['StairsAtrium' 'StairsAtrium' 'StairsAtrium'];;;
Individual,Private,88,15,2021-11-29,Depot Boijmans van Beuningen,499,103,,"['Living life I see you ❤️' '😍' '💗💗' '😍😍😍' '🥰🥰' '💘💘💘💘💘' '😍😍😍' '❤️😍' '😍😍';;;
'Cool 👌' 'sooo cute ❤️' 'Cutie 💜' 'Just a little ⛄️❤️' 'Super cool! 🙌❤️']",2.0,['Outside' 'Outside'];;;
Individual	Private	11	0	2021-12-01	Depot Boijmans van Beuningen	532	11			1.0	['Misc'];;;
Individual	Private	15	2	2021-12-01	Depot Boijmans van Beuningen	61	17		['😍😍😍' '❤️❤️❤️']	5.0	['Outside' 'Outside' 'Misc' 'Misc' 'Misc'];;;
Individual	Private	10	0	2021-12-01	Depot Boijmans van Beuningen	279	10			1.0	['Outside'];;;
Enterprise	Private	16	1	2021-12-01	Depot Boijmans van Beuningen	729	17		['.\n.\n.\n.\n.\n.\n.\n.\n.\n.\n#rotterdamcity \n#dezeen\xa0\n#artcollective\xa0\n#theworldofinterior\xa0\n#admag\xa0\n#voguemagazine\xa0\n#archdigest\xa0\n#sightunseen\xa0\n#apartamentomagazine\xa0\n#idmagazine\xa0\n#remodelista\xa0\n#kinfolk\n#marcovanlenten\n#depotboijmansvanbeuningen \n#guidedesplaisirs\n\n#burnmagazine #aintbadmagazine #somewheremagazine #broadmag #stellaremag #minimalzine #…	1.0	['Outside'];;;
Individual	Private	3	0	2021-12-01	Depot Boijmans van Beuningen	131	3			1.0	['ArtStorage'];;;
Individual	Private	2	1	2021-12-01	Depot Boijmans van Beuningen	25	3		['Very nice!!!!!']	1.0	['StairsAtrium'];;;
Individual	Private	8	0	2021-12-01	Depot Boijmans van Beuningen	382	8			1.0	['Misc'];;;
Individual	Private	12	0	2021-12-02	Depot Boijmans van Beuningen	160	12			1.0	['ArtStorage'];;;
Individual	Private	15	0	2021-12-02	Depot Boijmans van Beuningen	532	15			1.0	['ArtStorage'];;;
Individual	Private	27	0	2021-12-02	Depot Boijmans van Beuningen	210	27			1.0	['Misc'];;;
Individual	Private	11	0	2021-12-02	Depot Boijmans van Beuningen	210	11			1.0	['Outside'];;;
Individual	Private	7	0	2021-12-03	Depot Boijmans van Beuningen	52	7			2.0	['StairsAtrium' 'Outside'];;;
Individual	Private	2	0	2021-12-03	Depot Boijmans van Beuningen	25	2			1.0	['StairsAtrium'];;;
Individual	Private	6	1	2021-12-03	Depot Boijmans van Beuningen	162	7		['Was also pretty impressive last week']	1.0	['Outside'];;;
Individual	Private	1	0	2021-12-03	Depot Boijmans van Beuningen	162	1			1.0	['Misc'];;;
Individual	Private	30	0	2021-12-03	Depot Boijmans van Beuningen	397	30			5.0	['Misc' 'Misc' 'StairsAtrium' 'RoofTopTerrace' 'Misc'];;;
Individual	Private	3	0	2021-12-03	Depot Boijmans van Beuningen	15	3			1.0	['StairsAtrium'];;;
Individual,Private,34,4,2021-12-03,Depot Boijmans van Beuningen,761,38,,"['Gr thomas' 'What an interesting photo' 'Did you have fun';;;
'Let me know I like it']",1.0,['ArtStorage'];;;
Individual	Private	8	0	2021-12-03	Depot Boijmans van Beuningen	68	8			1.0	['StairsAtrium'];;;
Individual	Private	6	0	2021-12-04	Depot Boijmans van Beuningen	146	6			1.0	['StairsAtrium'];;;
Individual	Private	6	0	2021-12-04	Depot Boijmans van Beuningen	146	6			1.0	['Misc'];;;
Individual	Private	6	0	2021-12-04	Depot Boijmans van Beuningen	146	6			1.0	['RoofTopTerrace'];;;
Individual	Private	5	0	2021-12-04	Depot Boijmans van Beuningen	146	5			1.0	['RoofTopTerrace'];;;
Individual	Private	11	0	2021-12-04	Depot Boijmans van Beuningen	146	11			1.0	['Misc'];;;
Individual	Private	4	0	2021-12-04	Depot Boijmans van Beuningen	146	4			1.0	['StairsAtrium'];;;
Individual,Private,-1,67,2021-12-04,Depot Boijmans van Beuningen,958,66,,"['So pretty man wth' 'art' 'MAIN CHARACTER' '🧚' '😩😩' 'Freya';;;
'beautiful you' 'Freyaaaa' 'Really nice <33' 'dear freya';;;
'That first picture is so perfect with that rainbow in your hair';;;
'eating tasty cheesy fries at the fair' 'iloveyou :)' 'Cute❤️';;;
'so beautiful :)' 'tansen 💃🏻💃🏻' 'FRE' 'miss you';;;
'Omg freya zo handsome 💙💙' 'moo freya' 'to school with me';;;
'The flower pot' 'Dancing in the rain with freya' 'me']",2.0,['Outside' 'Outside'];;;
Individual	Private	5	0	2021-12-04	Depot Boijmans van Beuningen	47	5			1.0	['StairsAtrium'];;;
Individual	Private	13	0	2021-12-04	Depot Boijmans van Beuningen	384	13			1.0	['Outside'];;;
Individual	Private	4	0	2021-12-04	Depot Boijmans van Beuningen	25	4			1.0	['StairsAtrium'];;;
Individual	Private	9	0	2021-12-06	Depot Boijmans van Beuningen	532	9			1.0	['ArtStorage'];;;
Individual	Private	24	2	2021-12-06	Depot Boijmans van Beuningen	61	26		['❤️❤️❤️❤️' '❤️']	6.0	['Misc' 'Misc' 'Misc' 'StairsAtrium' 'Misc' 'StairsAtrium'];;;
Individual	Private	12	0	2021-12-06	Depot Boijmans van Beuningen	334	12			1.0	['Outside'];;;
Individual	Private	38	1	2021-12-06	Depot Boijmans van Beuningen	629	39		['#depot #rotje #boijmans #boijmansvanbeuningen #pipilottirist #art #city #mooiedingen #beammeup #light #lightart']	1.0	['Outside'];;;
Individual	Private	38	1	2021-12-07	Depot Boijmans van Beuningen	464	39		['🤟']	2.0	['Outside' 'Outside'];;;
Individual	Private	-1	0	2021-12-08	Depot Boijmans van Beuningen	820	-1			1.0	['RoofTopTerrace'];;;
Individual	Private	10	0	2021-12-08	Depot Boijmans van Beuningen	153	10			1.0	['Misc'];;;
Individual	Private	-1	2	2021-12-08	Depot Boijmans van Beuningen	820	1		['*']	1.0	['ArtStorage'];;;
Individual	Private	5	1	2021-12-08	Depot Boijmans van Beuningen	78	6		['😍']	1.0	['RoofTopTerrace'];;;
Individual	Private	8	0	2021-12-09	Depot Boijmans van Beuningen	24	8			1.0	['StairsAtrium'];;;
Individual,Private,6,2,2021-12-09,Depot Boijmans van Beuningen,88,8,,"['How beautiful';;;
'Hi, enjoy browsing in the Anne-lies depot? Did you see anything special? We must be talking about these trips. 🖼']",1.0,['Outside'];;;
Individual	Private	5	0	2021-12-09	Depot Boijmans van Beuningen	56	5			1.0	['Outside'];;;
Individual	Private	7	1	2021-12-09	Depot Boijmans van Beuningen	56	8		['Very strong photo. Futuristic.']	1.0	['StairsAtrium'];;;
Individual	Private	5	0	2021-12-09	Depot Boijmans van Beuningen	56	5			1.0	['Misc'];;;
Individual	Private	5	0	2021-12-09	Depot Boijmans van Beuningen	261	5			1.0	['Outside'];;;
Individual	Private	137	4	2021-12-09	Depot Boijmans van Beuningen	736	141		['art✨' 'long legs']	5.0	['ArtStorage' 'StairsAtrium' 'StairsAtrium' 'Misc' 'Misc'];;;
Individual	Private	6	0	2021-12-10	Depot Boijmans van Beuningen	24	6			1.0	['Misc'];;;
Individual,Private,93,9,2021-12-10,Depot Boijmans van Beuningen,413,102,,"['🔥😍' 'Tof!!!' 'That’s my girl ❤️🔥❤️🔥❤️' '😍😍' 'This is some real art😍';;;
'❤️❤️❤️❤️' 'wow' 'You look faboulous🥰' 'Button']",1.0,['Misc'];;;
Individual	Private	15	0	2021-12-11	Depot Boijmans van Beuningen	419	15			2.0	['Outside' 'Misc'];;;
Individual	Private	12	0	2021-12-13	Depot Boijmans van Beuningen	323	12			1.0	['StairsAtrium'];;;
Individual	Private	20	0	2021-12-13	Depot Boijmans van Beuningen	56	20			1.0	['Misc'];;;
Individual	Private	-1	0	2021-12-13	Depot Boijmans van Beuningen	579	-1			1.0	['ArtStorage'];;;
Individual	Private	17	2	2021-12-14	Depot Boijmans van Beuningen	55	19		['👏']	5.0	['StairsAtrium' 'StairsAtrium' 'StairsAtrium' 'ArtStorage' 'StairsAtrium'];;;
Individual	Private	18	0	2021-12-14	Depot Boijmans van Beuningen	148	18			1.0	['StairsAtrium'];;;
Individual	Private	3	0	2021-12-14	Depot Boijmans van Beuningen	77	3			1.0	['Outside'];;;
Individual,Private,169,18,2021-12-15,Depot Boijmans van Beuningen,777,187,,"['the vibes are immaculate 💖💖💖' 'WORK OF ART 😳😳♥️♥️' '😍😍😍';;;
'\U0001f90d\U0001f90d\U0001f90d' '😍😍' '😍😍';;;
'Jasmine hello?? my heart?? omg' 'prettiest ✨';;;
'GIRL HOW ARE YOU SO BEAUTIFUL' 'CUTIE 😍' 'Luvv youu🧸' 'Omg cuteeeeee';;;
'Camera shy whoooo?? I dunnooo her😶\u200d🌫️' 'ice cold breeze at 3 🥶';;;
'DONATE GENES PLSS THIS IS UNFAIR' 'it is hot! \U0001f90d' 'Prettyy';;;
'can i hire you as a model']",5.0,['ArtStorage' 'Misc' 'Misc' 'Misc' 'Misc'];;;
Individual	Private	-1	1	2021-12-15	Depot Boijmans van Beuningen	53	0		['Cool picture of you! 😍']	1.0	['ArtStorage'];;;
Individual	Private	22	2	2021-12-16	Depot Boijmans van Beuningen	323	24		['😍😍😍' 'Gaashhhh 😍😍😍❤️❤️❤️']	1.0	['StairsAtrium'];;;
Individual	Private	112	0	2021-12-16	Depot Boijmans van Beuningen	938	112			1.0	['RoofTopTerrace'];;;
Individual	Private	4	0	2021-12-17	Depot Boijmans van Beuningen	33	4			1.0	['Outside'];;;
Individual	Private	8	0	2021-12-18	Depot Boijmans van Beuningen	29	8			1.0	['Outside'];;;
Individual	Private	11	0	2021-12-18	Depot Boijmans van Beuningen	408	11			1.0	['StairsAtrium'];;;
Individual	Private	26	2	2021-12-18	Depot Boijmans van Beuningen	408	28		['At the last minute 😅']	1.0	['Outside'];;;
Individual	Private	0	0	2021-12-18	Depot Boijmans van Beuningen	836	0			1.0	['RoofTopTerrace'];;;
Individual	Private	0	0	2021-12-18	Depot Boijmans van Beuningen	836	0			2.0	['RoofTopTerrace' 'Misc'];;;
Individual	Private	0	0	2021-12-18	Depot Boijmans van Beuningen	836	0			1.0	['StairsAtrium'];;;
Individual	Private	54	3	2021-12-18	Depot Boijmans van Beuningen	575	57		['😍' 'baby' 'Uh great']	5.0	['ArtStorage' 'ArtStorage' 'Misc' 'RoofTopTerrace' 'StairsAtrium'];;;
Individual,Private,125,23,2021-12-19,Depot Boijmans van Beuningen,2170,148,,"['#rotterdam #totterdamcity #architecture #love_architecture #ig_discover_holland #mooinederland #holland #holland_photolovers #super_holland #';;;
'#010 #citytrip #cityphotography';;;
'#igers #be_one_architecture #ig_holland #mooiholland #hollandlopsofinstagram';;;
'#reflection #be_one_reflect #loves_reflections #love_reflections #ig_reflections';;;
'#rotterdamcity #museum' '👌🏻👌🏻👌🏻' '#architecture';;;
'you have a lot of beautiful photos. it is fun to visit your profile.';;;
'Awesome😍' 'Nice picture of a nice mirror. \U0001fa9e🙌🏻';;;
'Beautiful Yvonne' 'gorgeous 🔝' 'Do I need to go soon...';;;
'Beautiful mirror' 'Great']",1.0,['Outside'];;;
Individual	Private	40	2	2021-12-19	Depot Boijmans van Beuningen	2099	42		['Hi Babe! where are you going?' 'Linda']	1.0	['Misc'];;;
Individual,Private,4,2,2021-12-19,Depot Boijmans van Beuningen,76,6,,"[""Ah you go! ! It's been a year and a half""]",6.0,"['Outside' 'StairsAtrium' 'StairsAtrium' 'StairsAtrium' 'StairsAtrium';;;
'Misc']";;;
Enterprise	Private	23	1	2021-12-27	Depot Boijmans van Beuningen	729	24		['.\n.\n\n.\n.\n.\n.\n.\n.\n#houseandgarden\xa0\n#dezeen\xa0\n#artcollective\xa0\n#theworldofinteriorsmagazine\n#kinfolkmag\n#admag\xa0\n#voguemagazine\xa0\n#archdigest\xa0\n#sightunseen\xa0\n#apartamentomagazine\xa0\n#idmagazine\xa0\n#remodelista\xa0\n#kinfolkmagazine\n#cerealmag\n#cerealmagazine\n#marcovanlenten\n#studiomarcovanlenten\n#guidedesplaisirs\n\n#archdigest\n#cabanamagazine\xa0\n#div…	1.0	['Outside'];;;
Individual,Private,41,1,2021-12-27,Depot Boijmans van Beuningen,1141,42,,"['I also want to see this with my own eyes, beautiful building!!']",1.0,['Outside'];;;
Individual	Private	28	0	2021-12-30	Depot Boijmans van Beuningen	1737	28			1.0	['Outside'];;;
Individual	Private	-1	6	2021-12-30	Depot Boijmans van Beuningen	121	5		['😍😍❤️' '❤️' 'love ur fit sm' 'Cute' 'Cuties']	5.0	['Misc' 'StairsAtrium' 'Misc' 'Outside' 'Outside'];;;
Individual	Private	27	2	2020-01-01		93	29	#rotterdam#nederland#netherlands #holland#depot#museum#boymansvanbeuningen#architecturephotography#architecture#architectuur#skyline	['💜💜💜💜']	1.0	['Outside'];;;
Individual	Private	11	0	2020-01-03	Museum Boijmans Van Beuningen	176	11	#depotBoijmans #underconstruction #fascinating #architecture #mirrors #Rotterdam		4.0	['Outside' 'Outside' 'Outside' 'Outside'];;;
Enterprise,Private,40,0,2020-01-03,Westkop,960,40,"Start the first weekend of the new year right with an IJndejaars from brewery 't IJ!;;;
;;;
#westkop#rotterdam #2020 #depot #boijmans #010 #rotterdamcity #beerstagram #craftbeer #instabeer #beer #winter #ijndejaars #brouwerijtij #weekend #museumpark#bier",,1.0,['Misc'];;;
Individual	Private	9	1	2020-01-03		43	10	#depot#museum#boijmans@user#january2020	['Oooo that reflection is sick 😍🔥']	1.0	['Misc'];;;
Individual	Private	309	6	2020-01-04	Museum Boijmans Van Beuningen	4280	315	#Depot #boijmansvanbeuningen #museum #underconstruction #architecture #architecturephoto #architecturelovers #architect #winymaas #MVRDV #walk #explore #bnw #bnw_mood #bnw_architecture #bnw_universe #bnw_universe #blacknwhite #blackandwhite #blackandwhitephoto #blackandwhitephotography	['😆👍👍👍👍‼️' 'Thank you for the follow!😆✴️\nFollowed you. ☺️☺️☺️' '🔥🔥🔥']	1.0	['Outside'];;;
Individual	Private	45	0	2020-01-04		331	45	The depot of Museum Boijmans van Beuningen #city_captures #artwork #art #cityphotography #cityscapes #stadsarchiefrotterdam #gemeenterotterdam #rotterdam010 #instawalk #gers010 #gersmagazine #canonnederland #zoomnl #photographer #cityscape #super_holland #tourisme #travel #travelphotography #010byday #rottergram #rotterdam #boijmansvanbeuningen #museum		1.0	['Outside'];;;
Individual	Private	14	0	2020-01-04		210	14	#Rotterdam #museum #museumpark #museumparkrotterdam #hetDepot #DePot #Kunsthall #spiegel #architectuur #art #architektuur #kunst		1.0	['Outside'];;;
Individual,Private,37,0,2020-01-05,Museum Boijmans Van Beuningen,505,37,"/DEPOT/;;;
@user ;;;
#bnw #zoomnlshoutout_compositie #skyline #ebnw_cindyvanbrielphotography #infinity_bnw #oureverydaymoments #thefamilycollective #mirror #reflections #bnw_detaillovers #bnw_captures #bw_addiction #contemporaryart #explore_bnw #rotterdam #depot #boijmansvanbeuningen #dailyart #museumlife #visitorsview #bnw_fanatics #bnw_captures #bnw_planet #shared_bnw_moments #bnw_magic #totm_monochrome #our_everyd…
Individual,Private,2,0,2020-01-05,"Rotterdam, Netherlands",148,2,#kunstdepot #boijmansvanbeuningen #boijmansdepot #rotterdam #museumpark,,5.0,['Outside' 'Outside' 'Misc' 'Outside' 'Outside'];;;
Individual,Private,5,0,2020-01-05,"Rotterdam, Netherlands",115,5,Depot Boymans van Beuningen #winymaas #boymansvanbeuningen #architecture #architecturephotography #architectuur #rotterdam #art,,1.0,['Outside'];;;
Individual	Private	6	1	2020-01-05		164	7	#boymansvanbeuningendepot of #boymansvanbeuningen in #rotterdam is really starting to get along	['😍💗']	1.0	['Outside'];;;
Individual	Private	10	3	2020-01-05		95	13	I went to the #kunsthalrotterdam and saw this beauty #boijmansdepot outside. :)	['❤️']	1.0	['Outside'];;;
Individual,Private,52,0,2020-01-06,,5908,52,"New pot in town. ...;;;
#depotrotterdam @user #mirror #artdepot #rotterdam",,1.0,['Outside'];;;
Individual,Private,23,2,2020-01-06,,334,25,"Rotterdam;;;
#theNetherlands #SonyA7iii #Cityspotter #City #Architecture #BooijmansVanBeuningenDepot #BooijmansVanBeuningen #WitteDeWithstraat #Museumpark #Rotterdam #ZuidHolland",['#contemporaryart #rotterdamcity #rotterdamhotspots #kunsthalrotterdam #boymansvanbeuningen'],1.0,['Misc'];;;
Individual,Private,43,7,2020-01-06,Museum Boijmans Van Beuningen,901,50,#depotboijmansvanbeuningen @user,"['🤩🤩🤩🙌🏻🙌🏻 Can’t wait!' '@user' '🎊🙌🏽' '👍👍👍👍';;;
'#depots\xa0#boijmans\xa0#architectureporn\xa0#architecture_view\xa0#ig_streetphotography\xa0#mobile_photography\xa0#fineart_architecture\xa0#skycity\xa0#igworldclub_sky\xa0#photogallery\xa0#cityscenes\xa0#mirror\xa0#mirrorimage\xa0#the_mirror_of_our_souls\xa0#instagood\xa0#rotterdam\xa0#rotterdamcity\xa0#igersrotterdam\xa0#loverotterdam\xa0#portofrotterdam\xa0#netherlands\xa0#rotterdam_holland\x…
'@user' '@user']",1.0,['Outside'];;;
Individual	Private	24	3	2020-01-06		262	27	Reflection of the city! ❤️#rotterdam #shotoniphone #ingsphotography #boijmans #depot	['Prachtige foto Fred!' '😍']	1.0	['Outside'];;;
Individual,Private,292,45,2020-01-06,Museum Boijmans Van Beuningen,2852,337,"🤓 Boijmans itself mirroring in their Depot 📍 Rotterdam 📷 2019-Dec-18 💚⚪️💚;;;
·;;;
· ·;;;
➭ tags: #mirror #mirroring #depotboijmansvanbeuningen #boijmans #boijmansvanbeuningen #mirrors #reflection #rotterdam #rotterdammakeithappen #gersrotterdam #instawalk010 #rottergram #010byday #OnsRijnmond #IgersHolland #IgersRotterdam #instanetherlands #loverotterdam #visitrotterdam #roffa #roffalove #mooizuidholland #archidaily #archi_features #architecture_view #archilovers #chitecture #archite…
'#rotterdam010 #rotterdamcity #Rottergram #rotterdam #rotterdamwebsite #rotterdamblog #netherlands #nederland #europeancity #rotterdammakeithappen #lovemycity #rainyday #rotterdamviews #architecture #rotterdamarchitecture #wanderlust #rotterdaminsiders #LoveRotterdam #travelgram #passionpassport #depotboijmans #boijmansvanbeuningen #traveldestinations';;;
'Damn I miss that city 😍😔' '@user 👊🏼👌🏼';;;
'Nice point of view! Different! 👌' '😍' '⭐️⭐️⭐️⭐️⭐️';;;
'#nederlandopzijnmooist\n#watertaxi_rotterdam\n#cameranu_nl\n#canonnederland\n#aboutrotterdam\n#eosr\n#foto27nl\n#havenvrienden\n#heelholland_fotografeert\n#holland_photolovers\n#indebuurtrotterdam\n#ig_nederland\n#kameraexpress\n#liefdevoorrotterdam\n#madamrotterdam\n#openrotterdam\n#instanetherlands\n#picfee\n#roffalove\n#rottahistorica\n#rotterdam010\n#rotterdamcity\n#rotterdamhotspots\n#rotte…
'Toffe reflectie Klaus!!' '😍😍' '🙌💥' '👏🏻';;;
'cant wait im going next sunday!!!' '👌👌👌😍😍😍';;;
'#Saarlooswolfhond #fatheranson #twice #thorgal #aeghir #boymans #dogsofrotterdam #saarlooswolfdog #datc #artstorage';;;
'⭐️⭐️⭐️⭐️⭐️' '📸👍👍👍👍❤️👌' 'Wow!! How beautiful - love this shot 😍😍';;;
'Cool reflection!';;;
'#depotgebouw #Boijmans vanbeuningen #boijmans #architecture #newbuilding #architectuur #museumpark #museumparkrotterdam #rotterdam\xa0#rdam\xa0#igersrotterdam\xa0#rotterdamhotspots\xa0#gersrotterdam\xa0#rotterdamcity\xa0#010\xa0#super_holland\xa0#netherlands\xa0#instanetherlands\xa0#rotterdambyday\xa0#visitholland\xa0#thisisholland\xa0#rotterdammakeithappen\xa0#visitrotterdam\xa0#streetsofrotter…
'Tof!']",1.0,['Outside'];;;
Affiliated enterprise,Public,29,1,2020-01-07,,2718,30,"@user project Depot Boijmans Van Beuningen in Rotterdam on the frontpage of The New York Times! ;;;
#cool #proud #trots #architecture #architectuur #depot #museum #Boijmans #Rotterdam #frontpage #voorpagina #newyorktimes #thinkartstoragewiththefeelofagallery #debouwmaakthet",['🙏🏻🙏🏻'],1.0,['Misc'];;;
Individual	Private	31	0	2020-01-07	Museumpark	361	31	#hetdepot #Rotterdam #boijmansvanbeuningen #roffa #depot #museum #art #new #reflection #skyline #mirror #wow #stunning #museumpark #nieuweinstituut #architecture #new #building #vsco		1.0	['Outside'];;;
Individual,Private,144,6,2020-01-08,"Rotterdam, Netherlands",4224,150,"He's getting prettier, isn't he? De Pot is already popular and was even featured on the front page of The New York Times last week. In many museums, only a small part of the collection is visible. The article therefore stated: 'others are watching to see what they can learn'.;;;
Photo: Rob Adriaanse @user.adriaanse;;;
#photooftheweek #citygrammers #visitrotterdam #huisaanhuisrotterdam;;;
#cityscapephotography #localnews #lokaalnieuws #huisaanhuis #dehavenloods #rotterdamcity #010 #rotterdam #loverotterdam #museumpleinrotterdam #museumplein #regen #spiegels #boijmansdepot #depot","['#loverotterdam #rotjeknor #roffa';;;
'When I saw a photo taken by another person	I thought it was strange. 🤔\nThere really exists such a mirror building‼︎😍😍';;;
'Really nice shots with a smartphone';;;
'Absolutely stunning‼️ A city in a ""fishbowl"" ➕➕➕';;;
'Is this the new ""drive-through"" museum I read about?']",1.0,['Outside'];;;
Individual,Private,19,1,2020-01-08,,334,20,"Rotterdam;;;
#theNetherlands #SonyA7iii #Cityspotter #City #Architecture #BooijmansVanBeuningenDepot #BooijmansVanBeuningen #Museumpark #Rotterdam #ZuidHolland",['#erfgoed #cultureelerfgoed'],1.0,['Misc'];;;
Enterprise	Private	22	1	2020-01-10	Museum Boijmans Van Beuningen	729	23	DEPOT BOIJMANS VAN BEUNINGEN BY MVRDV	['#로테르담 #네덜란드 #박물관 #설계 #디자인 #유럽 #건축 #여행 #여행스타그램 #캐논 #캐논이미지스토밍 #museum #facade #exhibition #europe #architecture #travel #canon #6dmark2 #natgeo']	1.0	['Outside'];;;
Individual,Private,20,3,2020-01-10,,334,23,"Rotterdam;;;
#theNetherlands #SonyA7iii #Cityspotter #City #Architecture #BooijmansVanBeuningenDepot #BooijmansVanBeuningen #ErasmusMC #Museumpark #Rotterdam #ZuidHolland",['Cool!! ✨' '😻'],1.0,['Misc'];;;
Enterprise,Private,420,12,2020-01-11,"Rotterdam, Netherlands",15368,432,"Boijmans itself mirroring in their Depot 📍⁠;;;
⁠;;;
📷 @user ⁠;;;
⁠;;;
#mirror #mirroring #depotboijmansvanbeuningen #boijmans #boijmansvanbeuningen #mirrors #reflection #rotterdam #rotterdammakeithappen #gersrotterdam #instawalk010 #rottergram #010byday #OnsRijnmond #IgersHolland #IgersRotterdam #instanetherlands #loverotterdam #visitrotterdam #roffa #roffalove #mooizuidholland #archidaily #archi_features #architecture_view #archilovers #chitecture #architecture #p…
'#depot #hetdepot #hetdepotboymans #boymansvanbeuningen #museum #architectuur #bloempot #010 #rotterdam010 #rotterdam #reiskunst';;;
'🙌🏻🤙🏻' '😳😍' 'What an amazing building 🙌 Must visit next time🍀';;;
'#rotterdam010 #rotterdamcity #Rottergram #rotterdam #wijnhaven #rotterdamblog #netherlands #nederland #europeancity #rotterdammakeithappen #lovemycity #sunsets #rotterdamviews #architecture #rotterdamarchitecture #wanderlust #rotterdaminsiders #LoveRotterdam #travelgram #passionpassport #depotboijmans #architecture #traveldestinations';;;
'Thanks for sharing! 🙌🏼😄' '🖤';;;
'#museuming #cultureblogger #rotterdam010 #dutcharchitecture #amsterdive #rotterdammuseum #mvrdv #museumsoftheworld #rotterdam_info #rotterdamcity';;;
'Hey will you send donations buy food for poor people? 🙏';;;
'👏🏻👏🏻👏🏻👏🏻👏🏻👏🏻👏🏻👏🏻']",1.0,['Outside'];;;
Individual,Private,5,0,2020-01-11,"Rotterdam, Netherlands",73,5,#Rotterdam #depotboijmansvanbeuningen #museumpark,,1.0,['Misc'];;;
Individual,Private,44,0,2020-01-11,"Rotterdam, Netherlands",585,44,"Rotterdam cannot be filmedRotterdam is much too real.;;;
.;;;
#julesdeelder;;;
#boijmansdepot;;;
#depotboijmansvanbeuningen ",,1.0,['Outside'];;;
Individual	Private	6	0	2020-01-11	Museumpark	255	6	#😮🤗 #good #looking #rotterdam #museumpark #boymansvanbeuningen #of #Depot		1.0	['Outside'];;;
Individual,Private,13,0,2020-01-12,,100,13,"📌Location Dry Bar Rotterdam;;;
@user;;;
Museum Park 35;;;
Opposite DePot van Boijmans;;;
.;;;
📆 Data Dry Bar Rotterdam;;;
30	31 Jan	1 Feb. 2020;;;
.;;;
See link in bio for more info.;;;
& remember to keep it dry;;;
.;;;
.;;;
#drybar #uitagendarotterdam #debuikvanrotterdam #uitrotterdam #iffr #weownrotterdam #dryjanuary #museumpark #locatie #westkop #dryevents",,1.0,['Misc'];;;
Individual,Private,54,1,2020-01-12,,1244,55,"@user today. Thiery Mugler and Joost Swarte. Complete extravaganza vs the Dutch clean lines. With @user depot building on its way up, is already an eyecatcher. Hopefully not a birdcatcher #kunsthalrotterdam #thierymugler #fashion #joostswarteoveral #joostswarte #klarelijn #depotboijmansvanbeuningen #rotterdam",['🔥'],10.0,"['Misc' 'Misc' 'Misc' 'Misc' '…
'Outside']";;;
Individual,Private,71,6,2020-01-12,Museumpark,1066,77,"Roffa Reflectie ;;;
#rotterdam #roffa #010 #museumpark #museum;;;
#boijmansvanbeuningen;;;
#depot #kunstdepot #architectuur #modernearchitectuur #reflectie #spiegelfoto #fotografie #city #contemporaryarchitecture #architecturalphotography #photography #architecture #rotterdamcity;;;
#architectonics_world #reflectionphotography #mirrorphotography #underconstuction #streetphotography",['Héle toffe foto ook Branko! Nice👌👌' '👏👏👏' '📸👌🏻'],1.0,['Outside'];;;
Individual,Private,15,3,2020-01-12,Depot Boijmans van Beuningen,196,18,"1/2 The Boijmans Van Beuningen depot under construction. It promises to be a spectacular building. In the future, the complete collection of the museum will be on display.;;;
In the reflection	the Boijmans itself	which is currently being renovated;;;
#depotboijmansvanbeuningen #rotterdam",['👏👏👏👏👏' '🤩'],1.0,['Outside'];;;
Individual,Private,9,1,2020-01-12,Depot Boijmans van Beuningen,196,10,"2/2 The Boijmans Van Beuningen depot under construction. It promises to be a spectacular building. In the future, the complete collection of the museum will be on display.;;;
#depotboijmansvanbeuningen #rotterdam",['Iff! Beautiful 🔥😍'],1.0,['Outside'];;;
Public institution,Public,2112,56,2020-01-13,Museum Boijmans Van Beuningen,64662,2168,"Mirror, mirror on the wall... who is the most beautiful in our city? 😉 Have you already taken a selfie in front of the mirror wall of the depot? ✨✨✨;;;
.;;;
@user spotted the reflection of the Boijmans van Beuningen museum and turned it into this kicke .;;;
.;;;
.;;;
.;;;
#boijmansvanbeuningen #depot #rotterdam #art #relocation #art #repost #potd❤ #depotboijmans #mirror image #reflection #depotboijmansvanbeuningen #mirrorselfie #selfie #selfies #museumplein #museum #museumpark #museumparkrotterdam #roffa #rotterdamcity #makeithappen #gers #beginvandeweek #spiegel #coolhaven #cool #rottergram #010 #ons010","['🔥🔥🔥' '🔝🔝🔝🔝' 'And you found it 😉💰 nice one Klaus 👊🏼🤙🏼' '🙃…
'Heel toffe foto! Complimenten' 'Tof😍' 'Toffe reflectie! 🔥🔥' '😱😍😍' '😍🔥';;;
'👍🏻' 'So beautiful!🙌❤️❤️❤️❤️❤️❤️❤️❤️❤️❤️❤️❤️❤️❤️❤️❤️' '😍' '🔥🔥';;;
'#erasmusbrug\n#nederlandopzijnmooist\n#watertaxi_rotterdam\n#cameranu_nl\n#canonnederland\n#aboutrotterdam\n#eosr\n#foto27nl\n#havenvrienden\n#heelholland_fotografeert\n#holland_photolovers\n#indebuurtrotterdam\n#ig_nederland\n#kameraexpress\n#liefdevoorrotterdam\n#madamrotterdam\n#openrotterdam\n#instanetherlands\n#picfee\n#roffalove\n#rottahistorica\n#rotterdam010\n#rotterdamcity\n#rotterdamho…
'Hey!🤩 You do amazing!! We would love to FEATURE you on our 10 Amazing profiles!! Check DM📩';;;
'👏🏼👏🏼👏🏼' '@user' '@user.0' '👌👌' '😍' '🔥🔥' '❤️❤️❤️😍😍😍❤️❤️❤️😍😍😍' '@user 😇']",1.0,['Outside'];;;
Individual,Private,17,0,2020-01-13,,334,17,"Rotterdam;;;
#theNetherlands #SonyA7iii #Cityspotter #City #Architecture #BooijmansVanBeuningenDepot #BooijmansVanBeuningen #AbeBonnema #DelftsePoort #Museumpark #Rotterdam #ZuidHolland",,1.0,['Misc'];;;
Individual,Private,57,0,2020-01-13,"Rotterdam, Netherlands",3199,57,"“Gosh, are you really interested in a curator who turns 65 next week? If so, I would be happy to participate.” Time for a new Buro Thirty Borrelt. Our Calvin and Roos traveled to Rotterdam. With a bottle of wine, cheese and our friends book including gel pens. There they talked to Mienke Simon Thomas, curator of applied art and …
;;;
#burothirty @user #blog #kunstgeschiedenis #depot #museum #roffa #renovatie #rotterdam #boijmans #vormgeving #toegepastekunst #conservator #mienkesimonthomas #burodertigborrelt",,1.0,['Misc'];;;
Individual,Private,43,2,2020-01-13,Museum Boijmans Van Beuningen,1200,45,"The #Depot of #Museum;;;
@user where art and paintings come over 6 floors with a #daktuin;;;
#museumpark;;;
@user",['❤️' '👏👏👏👏'],1.0,['Outside'];;;
Individual,Private,67,4,2020-01-14,Museum Boijmans Van Beuningen,753,71,"It is going to be a great eye catcher in #Rotterdam. At the first sight you think its a beautiful #facade with a great drawing on it, but when you come closer you understand that's a #mirror of a city skyline. Its huge and impressive. It is an #art #depot of Boijmans Van Beuningen, #designed by #architect Winy Maas of #MVRDV…
🏗;;;
#boijmansvanbeuningen #winymaas;;;
#visitrotterdam #museumpark #architecture #panoramic #city #sky #artdepot #art #tower #street #flag #tourism #town #winter #cityscape #building #expression #people #tree #wall #eyecatcher",['COOL' '😍💪💪💪'],3.0,['Outside' 'Outside' 'Outside'];;;
Individual,Private,63,1,2020-01-14,Museumpark,1948,64,"The construction of the Depot is advancing! This Depot of the Boijmans van Beuningen Museum will be the first art storage facility in the world that offers access to a museum's complete collection. And it's quite an eye-catcher too with that reflection of the Rotterdam skyline, don't you agree?",['Top Ray! Van harte 🙌'],2.0,['Outside' 'Outsid…
Individual,Private,225,7,2020-01-14,Museum Boijmans Van Beuningen,485,232,"Depot Boijmans Van Beuningen is the first art storage facility in the world that offers access to a museum’s complete collection. The Depot has a different dynamic to that of the museum: there are no exhibitions, but you can browse amongst 151,000 artworks, alone or with a guide, and get behind-the-scenes glimpses of - amo…
.;;;
.;;;
.;;;
#rottergram #rottergram #rotterdam_info #rotterdamgallery #photography #cityphotography #streetphotography #urbanphotography #city #boymansvanbeuningen",['👍👍👍' '👏🏻' '👍👊 @user 😉' '😍💞💖💕❤️💋😍😍😍' '🔥🔥'],1.0,['Outside'];;;
Individual	Private	9	2	2020-01-15		647	11	#erasmus#rotterdam #depot#bvbdepot#museumpark#kunsthal#rottergram #derooijfotografie #kameraexpress #cameranu_nl #sunset#reflection#super_holland	['#rotterdam010 #rotterdamcity #Rottergram #rotterdam #museum #museumrotterdam #netherlands #nederland #europeancity #rotterdammakeithappen #lovemycity #parken #rotterdamviews #natuurrotterdam #natuur #wanderlust #rotterdaminsiders #LoveRotterdam #travelgram #passionpassport #boijmansvanbeuningen #boijmans #traveldestinations']	1.0	['Outside'];;;
Private tourism outlet,Private,30,0,2020-01-15,Kunsthal Rotterdam,568,30,"Today I gave my first tour of Meesterlijk! in the @user where beautiful drawings and paintings from the @user collection can be seen. The exhibition will only last until March 29, because the drawings are extremely fragile. As a result, they are rarely seen and it is very special that they are now exhibited together. After …
Individual,Private,86,4,2020-01-15,Museumpark,1066,90,"Rotterdam Depot;;;
;;;
#rotterdam #roffa #010 #museumpark #museum;;;
#boijmansvanbeuningen;;;
#depot #artdepot #architecture #modernarchitecture #reflection #mirror photo #photography #city #contemporaryarchitecture #architecturalphotography #photography #architecture #rotterdamcity #reflection #streetphotography #underconstuction #mirrorphotography #reflectionphotography",['😍😍😍' '😍 lovely picture 👌'],1.0,['Outside'];;;
Individual,Private,33,4,2020-01-16,Museumpark,427,37,"Running along the @user Depot in the Museum Park.;;;
Despite the rain	it already looks spectacular!;;;
🛠 #underconstruction;;;
____;;;
#kunstdepot #mvrdv #architecture #Boijmans #Rotterdam #depot #Lichting98 #RotterdamMuseum #impressive #mirrors #museumparkrotterdam #boijmansvanbeuningen #NilsHilbers #artdepot #MuseumBoijmansVanBeuningen #instamuseum #depotboijmansvanbeuningen #dutcharchitecture #instarunner #hardlopen #18km #running #gpsmap #backontrack #nikerunclub #nikeplusrun #nikeplus #nike",['@user 😍' '❤️'],6.0,['Outside' …
Individual,Private,18,0,2020-01-16,Museum Boijmans Van Beuningen,590,18,"Depot of #boijmansvanbeuningen;;;
#depot #mirror #rotterdam #museumpark #lovemyhuawei #visitnetherlands #stellar_shots #holland_photolovers #ig_amazingcities #urbanphotography #cityscape #thenetherlands #dutch #010byday #rottergram #architecture;;;
;;;
#concretejungle #building",,1.0,['Outside'];;;
Individual,Private,30,1,2020-01-16,Museum Boijmans Van Beuningen,590,31,"Depot of #boijmansvanbeuningen;;;
#depot #mirror #rotterdam #museumpark #lovemyhuawei #visitnetherlands #stellar_shots #holland_photolovers #ig_amazingcities #urbanphotography #thenetherlands #dutch #010byday #rottergram #museum;;;
#concretejungle #cityscape #architecture #building",['@user 💗'],1.0,['Outside'];;;
Affiliated enterprise,Public,67,0,2020-01-16,"Rotterdam, Netherlands",2718,67,"Work on the glass façade of the depot of the @user museum is progressing steadily.;;;
---;;;
Het werk aan de glazen gevel van het iconische depot van het museum Boijmans in Rotterdam door @user vordert gestaag.;;;
;;;
Photos👌🏼 by colleague: @user ;;;
#BAMbouwtdepot #bambouwentechniek #boijmans #rotterdam #gevel #facade #glas #glass #fotogeniek #photogenic #refectie #reflection #digitalconstruction #art #design #building #construction #engineering #unique #BIM #debouwmaakthet",,3.0,['Outside' 'Outside' 'Outside'];;;
Individual	Private	37	1	2020-01-16		309	38	A lovely break walk through my beautiful Rotterdam ♥️ #rotterdam#mooiestad#depotrotterdam	['🤩']	1.0	['Outside'];;;
Individual,Private,70,7,2020-01-16,Museum Boijmans Van Beuningen,1256,77,"#depotboijmansvanbeuningen #mvrdv #winnymaas #museumpark #almostfinished;;;
…on the outside ;"-) 📸:frank hanswijk""	['😮😮 📸👏' 'Wonderful pic 🙏' '👏' '❤️']	1.0	['Outside']";;
Enterprise,Private,47,0,2020-01-17,"Rotterdam, Netherlands",740,47,#goodmorning #rotterdam #walk #ig_discover_holland #igers010 #goodmorningwalksbyhenkkoers #instawalk010 #gezienin010 #rotterdamdaily #leuvehaven #depotboijmansvanbeuningen #komieuitrotterdamdan #horsesofinstagram #ochtendwandeling #haveaniceday,,2.0,['Outside' 'Misc'];;;
Affiliated enterprise,Public,80,2,2020-01-17,"Rotterdam, Netherlands",2718,82,"At nightfall, the skyline of Rotterdam beautifully reflects in the facade of the depot of the museum @user Van Beuningen.;;;
---;;;
Bij het invallen van de avond weerspiegelt de skyline van Rotterdam prachtig in de gevel van het depot van het museum Boijmans Van Beuningen. 👌🏼Photos by colleague: Menno de Jonge.;;;
;;;
@user #BAMbouwtdepot #bambouwentechniek #boijmans #rotterdam #gevel #facade #glas #glass #fotogeniek #photogenic #reflectie #reflection #digitalconstruction #art #design #building #construction #engineering #unique #BIM #debouwmaakthet",['Can’t wait to ;;;
Private tourism outlet,Private,112,4,2020-01-17,Museumpark,16365,116,".;;;
Oh	tell me what a poor boy to do;;;
At the depot;;;
I'm on a roll just like a pool ball baby;;;
I'm gonna be there at the roll call maybe;;;
At the depot.;;;
-;;;
-;;;
-;;;
-;;;
when the #Depot is almost ready....and a dude with a pink shirt is taking a picture, with a blue Volvo somewhere in the image #BoijmansvanBeuningen #skyline #Rotterdam #tourguide #inspiration is #everything #cloudscape #super_holland #wanderlust #urbanlife #agameoftones #top_hdr_photo #visualsoflife #moodygrams #worldcaptures #thecreatorclass #createexploretakeover #streetdreamsmag #way2ill #weli…
'We loved the water art and all the art and architecture of Rotterdam']",1.0,['Outside'];;;
Enterprise,Private,96,4,2020-01-17,,875,100,"Update 16-1-2020, Depot #depot#rotterdam#rottergram#boijmansvanbeuningen#architecture#architecturephotography#ig_discover_holland#igersrotterdam#cityscape#super_holland#igdaily#moody#mirror#museumpark#dehavenloods#instagood#rotterdamcity#mooirotterdam#westcoastgrammers#rotterdamtour#uitrdam#weekendsinrotterdam#kameraexpress","['😍' '😍👍';;;
'• • •\n#analogestaltes #rotterdam #ontwikkelt #leicam4p #leicam #ilfordphoto #ilfordhp5 #staybrokeshootfilm #filmisnotdead #gestaltes #buyfilmnotmegapixels #analoguevibes #igersrotterdam #rottergram #lekkerzine #verybusymag #somewheremagazine #broadmag #ourmag #35mm #filmphotography #theanalogueproject #analog #shootfilm #quietlifecameraclub #negativefb #photofilmy']",1.0,['Misc'];;;
Individual,Private,18,0,2020-01-17,Het Nieuwe Instituut,96,18,"Day 4;;;
I guess it's Friday.. Around 2 or 3 o'clock	cafes close together.. I'm very good at Friday's welfare...;;;
Why do I take a break or work on the last place I go?;;;
Last went to #hni .;;;
.;;;
#hetnieuweinstituut #로테르담 #담엔시티투어도해보고싶다 #rotterdam #건축여행 #로테르담여행 #야경이멋지다 #빨간다리 #willemsburg #마켓홀갔다찍은 #저녁먹으러 #museumpark #넓고멋진 #depot #완성되고와야하나 #보이만스반뵈닝겐 #보고싶었는데 #museumboijmansvanbeuningen #닫혀있는 #hoodie #기억에남는 #준비공사중 #1층전시관은 #thenewinstitute",,10.0,"['Misc' 'StairsAtrium' 'StairsAtrium' 'StairsAtrium' 'Misc' 'Misc';;;
'Outside' 'Outside' 'Misc' 'Misc']";;;
Individual,Private,79,1,2020-01-18,"Rotterdam, Netherlands",419,80,"Already beautiful reflections on the new Boijmans depot building.;;;
;;;
#Rotterdam #Rottergram #architecture #thenetherlands #holland #rottergram #igersrotterdam #skyline #depot #boijmans #boijmansvanbeuningen #010byday #010 #dutch_connextion #rotterdamart #urban #fotography #fotografie #rotterdamkijkt #rotterdamhotspot #seenin010 #weekendsinrotterdam #reflection #icon #underconstruction #sunset",['Cheers to accessible art! ✨🙌'],1.0,['Outside'];;;
Individual	Private	4	0	2020-01-18	Rotterdam Tourist Information	594	4	#projectsouvenir010 #souvenir #rotterdam #socks #socks #cube houses #erasmusbrug #erasmusbridge #euromast #markthalrotterdam #vvvrotterdam #coolsingel 114 #depotboijmansvanbeuningen #derotterdam @user #rotterdamstore #cubichouses		1.0	['Misc'];;;
Individual	Private	20	0	2020-01-18	Museumpark	162	20	#boijmansdepot		1.0	['Outside'];;;
Individual,Private,21,2,2020-01-18,"Rotterdam, Netherlands",3409,23,"M O O I R O T T E R D A M.................🖤;;;
▪️▪️▪️▪️▪️▪️▪️▪️▪️▪️▪️▪️▪️▪️ Visited the Kunsthal today with Rob and Remi. Because I already posted a picture of it last time	now 1 of this beautiful building in the making. From the depot museum Boijmanns van Beuningen.;;;
;;;
#nofilter @user @user #loverotterdam #depotboijmansvanbeuningen;;;
#mooirotterdam","['Great frame/ respect for the semantic power..... and now to the next level and beat the Rotterdam poverty challenge beyond the shiny touristic center , and and ... why not.... level playing fields as organic fuel for common progress sakes';;;
'💙💙']",1.0,['Outside'];;;
Individual,Private,26,4,2020-01-18,Museum Boijmans Van Beuningen,534,30,"Spectacular new construction of the Museum Boijmans Van Beuningen depot in Rotterdam. A piece of Manhattan on the Maas.;;;
#boijmansvanbeuningen #citytrip #architecture #museum #architectuur #rotterdam",['🇳🇱🇳🇱🇳🇱' '🖤'],1.0,['Outside'];;;
Enterprise,Private,56,4,2020-01-18,"Rotterdam, Netherlands",3975,60,#impressive #construction #architecture #building #depot #museum #architecturephotography #gebouw #art #mirrormirror #mirrorphotography #reflexion #travelphotography #rotterdam #rotterdamcity #DepotBoijmans #boijmansvanbeuningen #cloudscape #clouds #shotoniphone #adobelightroom #hdrphotography #buildingphotography #streetphotogra…
Enterprise,Private,78,0,2020-01-18,"Rotterdam, Netherlands",3975,78,#impressive #construction #architecture #building #depot #museum #architecturephotography #gebouw #art #mirrormirror #mirrorphotography #reflexion #travelphotography #rotterdam #rotterdamcity #DepotBoijmans #boijmansvanbeuningen #cloudscape #clouds #shotoniphone #adobelightroom #hdrphotography #buildingphotography #streetphotogra…
Individual	Private	23	2	2020-01-19	Museumpark	566	25	#onthestreet of #rotterdam #Roffa #010 #mirror #building #boymansvanbeuningen #depot #INNOVATION #design #architecture #citylife #city #potd #picoftheday #skyline #nature #instapic #verticalcity #archdaily #skyporn #skylovers #sky_captures #landscape #streetphotography #visual #instaview #instagood #travelgram #airplane	['😍😍']	1.0	['Outside'];;;
Individual	Private	2	0	2020-01-19	Museum Boijmans Van Beuningen	174	2	#depotboijmansvanbeuningen		1.0	['RoofTopTerrace'];;;
Individual	Private	33	5	2020-01-19		213	38	Great! #depotboijmansvanbeuningen	['❤️' '@user 😏😏😏' '💚']	1.0	['Outside'];;;
Individual	Private	167	4	2020-01-19	Museum Boijmans Van Beuningen	27861	171	Dinner is served! who's hungry? 15.000 m2 instant noodles 😋 #Rotterdamseramen #noodlesoup #kommaarop #foodstagram #rotterdamsekost #Depot #boijmansvanbeuningen #architecture #Rotterdam #mvrdv #foodiesofinstagram #ramen	['@user' '🖤🖤🖤' '@user 👀' '@user 🤭']	1.0	['Outside'];;;
Individual,Private,13,10,2020-01-19,,206,23,#depotboijmans #boijmansinmotion #selfiespot #findthephotographer #beautifullskyline #museumdistrict #urbanphotography #depotboijmansvanbeuningen #rotterdam,"['@user 💕' '👌🏼' '❤️🙌❤️❤️❤️' '❤️🔥❤️🔥❤️🔥' '@user 🤩' '@user 😍';;;
'• • •\n#analogestaltes #rotterdam #ontwikkelt #leicam4p #leicam #ilfordphoto #ilfordhp5 #staybrokeshootfilm #filmisnotdead #gestaltes #buyfilmnotmegapixels #analoguevibes #igersrotterdam #rottergram #lekkerzine #verybusymag #somewheremagazine #broadmag #ourmag #35mm #filmphotography #theanalogueproject #analog #shootfilm #quietlifecameraclub #negativefb #photofilmy';;;
'❤️']",1.0,['Outside'];;;
Individual,Private,26,4,2020-01-19,"Rotterdam, Netherlands",447,30,"In progress... new depot museum @user .;;;
.;;;
.;;;
;;;
#rotterdam #thenetherlands #rotterdam010 #rotterdamcity #holanda #architecture #boymansvanbeuningen #depotboymansvanbeuningen",['@user' 'A WoW on almost every time of day & season.' '😢😄'],1.0,['Outside'];;;
Individual,Private,100,2,2020-01-20,Museum Boijmans Van Beuningen,2713,102,"Still under construction, but already amazing! 🤩 ;;;
FREITAG Store Rotterdam is open on Monday's from 12.00 to 17.00 hours. ;;;
#frtg #freitagbyeduardleiden #freitagrotterdam #freitagbag #f155clapton #boijmansvanbeuningen #depotboijmansvanbeuningen #backpack #rotterdam010 #freitagbackpack #rugzak #ecobags #recyclebag #artdepot","['Hi! Sorry, I am not from Rotterdam... Can this be seen from outside the museum or do you have to be inside the museum area?']",1.0,['Outside'];;;
Individual,Private,12,0,2020-01-20,,343,12,"Depot;;;
—-;;;
#rotterdam #reflection #depot #museum #spiegelpanelen #glasgevel #museumpark #nieuwdepot #depotboijmansvanbeuningen #boijmansdepot #boijmansmuseum #boijmansvanbeuningen #boijmans",,1.0,['Outside'];;;
Individual	Private	55	2	2020-01-20		1156	57	#theekopje #bynight #depotboijmansvanbeuningen #niksbluemonday #hartstikkeroze #sunrise & #sunset	['Wow 🖤🖤🖤🖤🖤🖤👍' 'Yes! Featured on his birthday! 🥳 @user 👊😃']	1.0	['RoofTopTerrace'];;;
Individual,Private,73,0,2020-01-21,Museumpark,1049,73,"mirror mirror;;;
.;;;
. .;;;
#rottergram #instawalk010 #igersrotterdam #roffa #rotterdam #rotjeknor #loverotterdam #rotterdamlooks #beautiful_rotterdam #igrotterdam #instarotterdam #kommieuitrotterdamdan #insta010 . . #instawalk024 #insta024 .;;;
.;;;
#bnw #puddlegram #reflectiongram #reflection #depot #boymansvanbeuningen #nimweegsswertwit;;;
.;;;
#mirror #zwartwit #bnw_sweden #bnw_switzerland #bnw_captures #bnw_lovers",,1.0,['Outside'];;;
Individual,Private,42,0,2020-01-23,"Rotterdam, Netherlands",432,42,Reflection of the city! What a great building this will be! #architectuur #rotterdam #boijmansvanbeuningen #depot,,1.0,['Outside'];;;
Individual,Private,18,0,2020-01-23,"Rotterdam, Netherlands",166,18,#depotboijmansvanbeuningen #010 #rotterdam #lunchwalk,,1.0,['Outside'];;;
Individual,Private,111,2,2020-01-24,Museumpark,1049,113,"Facing Rotterdam;;;
.;;;
;;;
#rottergram #instawalk010 #igersrotterdam #roffa #rotterdam #rotjeknor #loverotterdam #rotterdamkijkt #prachtig_rotterdam #igrotterdam #instarotterdam #kommieuitrotterdamdan #insta010 . .;;;
#instawalk024 #insta024 .;;;
#mirror #boymansvanbeuningen #depot #reflection #reflectiongram #iseefaces #iseefaceseverywhere #facesinthings",['✅ been there and 📸'],1.0,['Outside'];;;
Individual,Private,24,0,2020-01-24,"Rotterdam, Netherlands",412,24,#Wanderlust #Walking #Rotterdam 14km #Charlois #Wheatwijk #Feyenoord #Hilledijk #graffiti #nailed up #Westersingel #image of #CarelVisser #MoederenKind #art #depot #BoijmansVanBeuningen #KopVanZuid #hotel #NewYork ) almost collapses under the weight of the #sloten.,,10.0,"['Misc' 'Misc' 'Misc' 'ArtStorage' 'Misc' 'StairsAtrium' 'M…
'Misc' 'Misc']";;;
Individual,Private,84,3,2020-01-24,"Rotterdam, Netherlands",4224,87,"What a thing really. nice perspective #lokaalnieuwsrotterdam #huisaanhuisrotterdam #localnews #lokaalnieuws #huisaanhuis #dehavenloods #rotterdamcity #010 #rotterdam #loverotterdam #workinprogress #landmark #bouwwerk #rotterdambinnenstad #architectuur #spiegels #museumdepot #boijmansdepot @user!;;;
#depot",['😎👍' 'Cool shot 👌📸' 'Happy repost birthday Ray 🥳🎉'],1.0,['Misc'];;;
Enterprise	Private	71	0	2020-01-24		1271	71	#Rotterdam #Museumpark #Depot @#Mirrors #Architecture #Photography		1.0	['Outside'];;;
Individual	Private	15	0	2020-01-25	Museum Boijmans Van Beuningen	283	15	#opendepot #boijmansdepot #workinprogress		3.0	['Outside' 'Outside' 'Misc'];;;
Individual,Private,22,3,2020-01-25,Museum Boijmans Van Beuningen,502,25,"City reflections @user ;;;
Almost finished and all awwww about the reflection ;;;
#depotboijman #building #boijmans #makeithappen #rotterdam #010 #lovethecity #livethecity #building #architecture #reflection #city #cityview #rdam #saturday #museumpark #art",['wowo will check it out later' '🤩🤩'],1.0,['Outside'];;;
Individual,Private,9,0,2020-01-26,,125,9,"#architecture #architecturephotography #Rotterdam #urban #photography , #boijmansvanbeuningen #boijmansmuseum #depot #winymaas",,1.0,['Outside'];;;
Individual,Private,9,0,2020-01-26,,125,9,"#architecture #architecturephotography #Rotterdam #urban #photography , #boijmansvanbeuningen #boijmansmuseum #depot #winymaas #gafvanbaalen",,1.0,['Misc'];;;
Individual,Private,14,0,2020-01-26,,125,14,"#architecture #architecturephotography #Rotterdam #urban #photography , #boijmansvanbeuningen #boijmansmuseum #depot #winymaas #gafvanbaalen",,1.0,['Outside'];;;
Individual,Private,7,0,2020-01-26,,125,7,"#architecture #architecturephotography #Rotterdam #urban #photography , #boijmansvanbeuningen #boijmansmuseum #depot #winymaas #gafvanbaalen",,1.0,['Outside'];;;
Individual,Private,4,0,2020-01-26,,125,4,"#architecture #architecturephotography #Rotterdam #urban #photography , #boijmansvanbeuningen #boijmansmuseum #depot #winymaas #gafvanbaalen",,1.0,['Misc'];;;
Individual,Private,12,0,2020-01-26,,125,12,"#architecture #architecturephotography #Rotterdam #urban #photography , #boijmansvanbeuningen #boijmansmuseum #depot #winymaas #gafvanbaalen",,1.0,['Misc'];;;
Individual,Private,22,0,2020-01-26,,125,22,"#architecture #architecturephotography #Rotterdam #urban #photography , #boijmansvanbeuningen #boijmansmuseum #depot #winymaas #gafvanbaalen",,1.0,['Outside'];;;
Individual	Private	15	0	2020-01-26		174	15	#museum #depot #boymansvanbeuningen #rotterdam #visitrotterdam #stadsgezichten #openbaar #zuidholland #kunst #rotterdamcity #rotterdamhotspots #rotterdamstreetart #rotterdam2020 #rotterdamcity #rotterdamhotspots #rotterdamstreetart #rotterdam2020 #museumlover #museumart #museumselfie #museumselfieday #artmuseum #historymuseum		2.0	['Outside' 'Outside'];;;
Individual,Private,28,2,2020-01-26,Museumpark,705,30,"We love Rotterdam 🤗;;;
#dalí #depotrotterdam #depot #dogsofinstagram #roffadogs #dogparade010 #dogparade #museumpark #museumparkrotterdam #dogsofrotterdam #boijmans #boijmansmuseum #boijmansvanbeuningenmuseum #hondentrimsalon # trimsalonrotterdam #trimsalonbarendrecht #thegingergroomer",['🤩' 'Cool!!!! 👏😎'],1.0,['Outside'];;;
Individual,Private,22,0,2020-01-26,Museumpark,176,22,"We love Rotterdam 🤗;;;
#dalí #depotrotterdam #depot #dogsofinstagram #roffadogs #dogparade010 #dogparade #museumpark #museumparkrotterdam #dogsofrotterdam #boijmans #boijmansmuseum #boijmansvanbeuningenmuseum #hondentrimsalon # trimsalonrotterdam #trimsalonbarendrecht #thegingergroomer",,1.0,['Outside'];;;
Individual,Private,98,0,2020-01-27,Museum Boijmans Van Beuningen,1049,98,"Facing Rotterdam;;;
.;;;
;;;
#rottergram #instawalk010 #igersrotterdam #roffa #rotterdam #rotjeknor #loverotterdam #rotterdamkijkt #prachtig_rotterdam #igrotterdam #instarotterdam #kommieuitrotterdamdan #insta010 . .;;;
#instawalk024 #insta024 .;;;
#mirror #boymansvanbeuningen #depot #reflection #reflectiongram",,1.0,['Outside'];;;
Individual,Private,8,0,2020-01-27,,646,8,"Why is the entire museum collection never on display?;;;
One Dutch museum wants to make the entire collection accessible after flooding almost ended all paintings in storage. Now the museum is closely followed by the international museum world.;;;
;;;
Read why in the article 'Depot Boijmans sets international trend' via the #kunst #linkinbio;;;
;;;
#boijmans",,1.0,['Outside'];;;
Individual	Private	16	0	2020-01-27	Debatpodium Arminius	152	16	Reflections #rotterdam #spiegeling #lovepictures #iffr2020 #opwegnaarvr #alinha #depotboijmansvanbeuningen #arminius		1.0	['Outside'];;;
Individual,Private,8,1,2020-01-27,,39,9,"#Whatisthis? The reflection of #NewYork? No.. Rotterdam, sometimes called Manhattan aan de Maas (Manhattan on the river Maas);;;
;;;
The reflection is part of the design	the building under construction already responds to the surrounding landscape.;;;
;;;
Depot @user Van Beuningen in Museumpark will be the world's first publicly accessible art storage facility and will open in 2021. Designed by architecture and urbanism practice @user;;;
;;;
#opendepot #depot #Boijmansdepot #depotBoijmansvanBeuningen #museum #art #culturalheritage #cultureelerfgoed #heritage #erfgoed #architecture #landscape #landscapearchitecture #urbanplanning #storage #storagefacility #building #underconstruction #reflection #mirror #publicspace #skyline #skyscraper #wolkenkrabber #city #cityscape #Rotterdam @user #TheNetherlands",['💖💖👏👏'],2.0,['Outside' 'Outside'…
Individual,Private,13,0,2020-01-27,,39,13,"6.609 m2 mirrors open up to the surrounding landscape of Rotterdam: e.g. the building of Museum @user van Beuningen (1935) with tower, designed by Adrianus van der Steur, and several skyscrapers.;;;
;;;
The new 'cup without a saucer' will house the depot with 150.000 objects of the art collection of Boijmans	conservation workshops	a restaurant and a roof terrace with view over Rotterdam.;;;
;;;
It will be the world's first publicly accessible art storage facility and will open in 2021. Designed by architecture and urbanism practice @user;;;
;;;
#opendepot #depot #Boijmansdepot #depotBoijmansvanBeuningen #museum #art #culturalheritage #cultureelerfgoed #heritage #erfgoed #architecture #architectuur #landscape #landscapearchitecture #urbanplanning #roofterrace #storage #storagefacility #building #gebouw #underconstruction #construction #reflection #mirror #video #skyline #city #cityscape #Rotterdam @user #TheNetherlands",,6.0,['Outside' '…
Individual	Private	16	1	2020-01-28	Museumpark	136	17	#rotterdamcity #museumpark #museumbooijmansvanbeuningen #booijmansvanbeuningen #depot	['😍😍']	1.0	['Outside'];;;
Individual	Private	14	0	2020-01-28	Museum Boijmans Van Beuningen	393	14	#depotboijmansvanbeuningen #boijmansvanbeuningen #artgallery #museums #rotterdam #museumpark #artrestoration #eurovision		1.0	['Outside'];;;
Individual	Private	186	6	2020-01-30		784	192	Another great icon in process #rotterdam #rotterdamcity #boijmansvanbeuningen #depotboijmansvanbeuningen #reflection #architecture #architecturephotography #rottergram #010byday	['👌🏼 Beauty isnt it?' '💫' '🖤' '🖤']	1.0	['Outside'];;;
Individual,Private,243,42,2020-01-31,"Rotterdam, Netherlands",1339,285,Still under construction #boijmans #mvrdv #boijmansdepot #010architecture #lookingup_architecture #welcometoreflections #splendid_reflections #total_reflections #buildingswow #arkiromantix #rsa_urban #magical_captures #icu_architecture #harmonyoflight #art_chitecture_ #creative_architecture #reflecting_perfection #creativeopti…
""Is this Noah's ark, ..... This is captivating 👏"";;;
'Such a beautiful shot!💚' 'Pictures will not get better than this. 👊🏼';;;
'😍😍' 'tof🤩' 'Wow beautiful' '❤️' '❤️❤️❤️' 'Tof 🔥' '😍😍😍😍' '❤️' 'Cool 🤩';;;
'Lunchen boven';;;
'#boijmansvanbeuningen #boijmans #rotterdambyday #rottergram #rotjeknor #roffalove #roffamonamour #rotterdaminthepicture #depot #spiegel #mirror #weekendsinrotterdam #cityescape #hiermoetjezijn #staycation2020 #visitrotterdam #visualambassadors #super_holland #rotterdamhotspots #rotterdamarchitecture #jj_architecture #urbanarchitecture #rotterdam_pages #rotterdam_info #rotterdam_holland #gagewoon…
'Caption and pic🔥' '👌🏼👌🏼👌🏼👌🏼' 'That is awesome! Thanks ❤️❤️❤️👏😍']",1.0,['Outside'];;;
Individual,Private,60,0,2020-01-31,"Rotterdam, Netherlands",973,60,A #gotcha moment with the new depot @user - the skyline in the mirror✨ #magic #boijmansvanbeuningen #boijmansdepot #mvrdv #rotterdam #rottergram #010 #roffa #komieuitrotterdamdan #architecture #architecturephotography #building #mirror #curves #skyline #city #streetphotography #urban #urbanphotography #goldenhour #sunset #sky #clo…
Individual,Private,21,0,2020-01-31,Museumpark,491,21,"J A N U A R I - on this last dark day of January I took a lovely afternoon stroll through my city. No sun but a warm coat, a head full of songs and a city full of nice people today. And all thanks to T who enjoyed another LEGO Robotics workshop 🕹... #rotterdam010 #dijkzigt #erasmusmc #depotboijmansvanbeuningen #gers #igersrotterdam #rotterdam"…
Individual,Private,43,1,2020-02-01,Depot Boijmans van Beuningen,417,44,"City of concrete images and mirrors. Depot Boijmans Van Beuningen Rotterdam .;;;
.;;;
#depot #depotboijmansvanbeuningen #rotterdam #artstorage #architecture #architecturelovers #mirror #architects #mvrdvarchitecture #ginsberg",['Wat een gave foto Esther #supertof 👌🏼'],1.0,['Outside'];;;
Individual	Private	9	0	2020-02-01		1073	9	#Rotterdam #Depot #museumpark		1.0	['Outside'];;;
Individual,Private,31,0,2020-02-01,국립현대미술관 서울관,297,31,"#mmca bookstore #National Museum of Contemporary Art #National Museum of Modern and Contemporary Art, Seoul;;;
I didn't know that @user was holding a #lecture. I happened to go to a bookstore and found it and joined immediately heh The lectures were very informative! It's a pity that I had a hard time concentrating because I was tired😭 The curator spoke so well.. I was able to listen to a lot including the job of a curatorb;;;
I also miss #depotboijmansvanbeuningen in Rotterdam. I think I should go again, Nedel haha. I'll have to wait for the lecture again. #배움스타그램",,2.0,['Misc' 'StairsAtrium'];;;
Individual	Private	31	0	2020-02-01		242	31	The selfiebowl #architecture #boymansvanbeuningen #depot #rotterdam #stunning #mirrorselfie		1.0	['Outside'];;;
Individual	Private	14	1	2020-02-01		70	15	Depot Boijmans van Beuningen in Rotterdam #architectuur #rotterdam #depotboijmansvanbeuningen	['😍']	1.0	['Outside'];;;
Individual,Private,7,0,2020-02-01,,133,7,"How beautiful this building has become! I saw for the first time when it was built only till 5th floor! #beautiful;;;
#architecture #design #depotboijmansvanbeuningen #boijmans #boijmansvanbeuningen #boijmansmuseum;;;
#rotterdam",,1.0,['Outside'];;;
Individual,Private,32,3,2020-02-02,,217,35,"Mirrors II;;;
What a building!! Depot under development;;;
Boijmans van Beuningen;;;
;;;
The depot building in Kunstpark;;;
Kunstpark;;;
Between Boijmans van Beuningen;;;
Most of the mirrors are now in place. ;;;
Enjoy the colors	parks and art in Rotterdam. #rdam #StreetartRdam #streetart #ArtinRdam #LoveRdam #DiaryHV #hv20jan #boijmansvanbeuningen ;;;
#depot rotterdam;;;
;;;
https://www.instagram.com/p/B5tUkFjgw10/?igshid=ncyqceh71r71",['Have the same photos!!! Think I had a good teacher😉!'],2.0,['Outside' 'Outside'];;;
Individual	Private	26	0	2020-02-02		690	26	#depotboijmansvanbeuningen #rotterdam #rotterdamcity #boijmansvanbeuningen #museumpark @user @user		1.0	['Outside'];;;
Individual,Private,38,0,2020-02-03,"Rotterdam, Netherlands",3589,38,"Then, still a long way off. #igersrotterdam #igers010 #rotterdam_gallery #loverotterdam #rotterdamhotspots #rotterdam_info #rotterdamcity #rotterdam_holland #visitrotterdam #slenterfotografie #rdam #zw010 #liefdevoorrotterdam #rotterdamsefoto #zwartwit010 #depotboijmansvanbeuningen",,1.0,['Misc'];;;
Individual,Private,0,0,2020-02-03,"Rotterdam, Netherlands",148,0,#rotterdam #skylinephotography #rotterdamcity #rotterdam010 #skyline #ilovemycity #boijmans #boijmansvanbeuningen #boijmansdepot #iloverotterdam #iloveholland #thisisholland #holland #holland_photolovers #nederland,,1.0,['Outside'];;;
Enterprise,Private,50,3,2020-02-04,"Rotterdam, Netherlands",740,53,#goodmorning #rotterdam #walk #ig_nature #ig_discover_holland #goodmorningwalksbyhenkkoers #gezienin010 #ochtendwandeling #komieuitrotterdamdan #igers010 #instawalk010 #emeraldcity #openup #visitrotterdam #openupeurovision #haveaniceday #boompjeskade #depotboijmansvanbeuningen #picture_to_keep,['😍'],4.0,['Misc' 'Misc' 'Outside' 'O…
Individual,Private,3,0,2020-02-04,,373,3,"#Depot #Boijmans van Beuningen is the first depot in the world that has access;;;
gives a complete collection. When it's done you can go with or without a guide;;;
grass dunes between 150.000 #kunstobjecten.",,1.0,['Outside'];;;
Individual,Private,36,1,2020-02-04,Museum Boijmans Van Beuningen,423,37,"From a side that probably isn’t photographed that much!;;;
@user #depot #depotboijmansvanbeuningen #architectuur #rotterdam",['🏋️\u200d♀️'],1.0,['Outside'];;;
Individual	Private	23	1	2020-02-04		380	24	#netherlands #rotterdam #museumpark #depot #boymansvanbeuningen #mirrors #reflections #spotthephotographer #sony #sonyalpha #sonyalphasclub #sonyalphapro #sonyalphaphotos #sonyalpha7rii #sony24240mm #zoomnl #kameraexpress #super_holland #heelnederland_fotografeert #heel_holland_fotografeert	['@user']	1.0	['Outside'];;;
Individual,Private,99,0,2020-02-05,Rotterdam Centrum,918,99,"Amazing project of museum Boijmans van Beuningen! Love the architecture 😁;;;
#depotrotterdam #depot #rotterdam #rotterdamcity #rottergram #museumpark",,2.0,['Outside' 'Outside'];;;
Individual	Private	9	0	2020-02-05		187	9	Last chance! Would you like to be present on February 18 to see these wonderful speakers? Sign up now because there are still a few tickets available #symposium2020 #depotbouw @user.denhaag #RCE #boijmansvanbeuningen #Rijksmuseum #cultureelerfgoed		3.0	['Misc' 'Misc' 'Misc'];;;
Individual,Private,44,5,2020-02-05,Museumpark,398,49,"Boyman's Depot outside.;;;
#depot #depotboymansvanbeuningen #boymansvanbeuningen #flowerpot #mvrdv #mvrdvarchitects;;;
#architecture .... #rotterdam;;;
#rottergram010 #rdstad #010rotterdam #shotoniphone #iphone11pro #iphone #instawalk010 #010 #roffa #gersmagazine #gers #rotterdamcentraal",['😍' '@user you should ho there and shoot some amazing pictures 😍😍' '😍'],2.0,['Outside' 'Outside'];;;
Individual,Private,51,0,2020-02-05,Museumpark,1508,51,"🇳🇱☀️C U L T U R E 🇳🇱☀️👀 Hello neighbors 🙋🏽‍♂️, depot museum Boijmans van Beuningen ✨;;;
#boijmansvanbeuningenmuseum #bijnaklaar #trekpleistertjehoor #westisbest #culture #impressive #iconic #rotterdam",,1.0,['Outside'];;;
Individual,Private,28,5,2020-02-05,Museumpark,398,33,"Boymans Depot from the inside. ;;;
#depot #depotboymansvanbeuningen #boymansvanbeuningen #bloempot #mvrdv #mvrdvarchitects ;;;
#architecture .... #rotterdam ;;;
#rottergram010 #rotterdamcentraal #gers #gersmagazine #roffa #010 #instawalk010 #iphone #iphone11pro #shotoniphone #010rotterdam #rdstad","[""Although it's a new structure, I bet it is the best shot ever!"";;;
'@user 🤩' '🤩']",2.0,['Misc' 'Outside'];;;
Individual,Private,61,0,2020-02-06,Museum Boijmans Van Beuningen,2195,61,"📸;;;
.;;;
Round Rotterdam;;;
.;;;
Just checking whether the Museum Boijmans Van Beuningen Depot is making progress;;;
.;;;
Some buildings such as the Erasmus Bridge and the new Depot are for me the trendsetters of the city;;;
.;;;
.;;;
Thursday	February 6	2020;;;
.;;;
.;;;
.;;;
.;;;
;;;
#boijmans;;;
#boymans;;;
#boymansdepot;;;
#boymansvanbeuningen;;;
#boymansvanbeuningenmuseum;;;
#municipalitiesrotterdam;;;
#gersmagazine;;;
#harbour warehouse;;;
#ig_discover_holland;;;
#ig_holland;;;
#igersholland;;;
#igersrotterdam;;;
#igholland;;;
#igrotterdam;;;
#iloverotterdam;;;
#insta010;;;
#instaholland;;;
#instarotterdam;;;
#instawalk010;;;
#komieuitrotterdam;;;
#mvdrvarchitecture;;;
#mvrdv;;;
#mvrdvarchitects;;;
#depotrotterdam;;;
#kunsthal;;;
#museumboymansvanbeuningen;;;
#museumpark;;;
#museumparkrotterdam;;;
#museumplein;;;
#museumpleinrotterdam;;;
.;;;
@user;;;
@user;;;
.;;;
. ",,1.0,['Outside'];;;
Individual,Private,35,2,2020-02-06,Museumpark,366,37, #rottergram #depot #boymansvanbeuningen #rotterdam010 #rotterdam,"['🙌🏻🔥🔥🔥' ""Wow, It's really a wonderful photo! Congrats 💗🔝📷😍👍👌👏""]",1.0,['Outside'];;;
Individual,Private,59,0,2020-02-07,Museum Boijmans Van Beuningen,1759,59,"Good morning Rotterdam! It’s sunny and almost weekend! ☺️;;;
.;;;
.;;;
#hetdepot #depot;;;
.;;;
.;;;
.;;;
;;;
#rotterdamgallery #igers010;;;
#weekendsinrotterdam #igersrotterdam #ons010 #010latenzien #rotterdamhotspots #rotterdammakeithappen #rotterdam #loverotterdam #insiderotterdam;;;
#rotterdampas #rotterday #rotterdamcity #boymansdepot #wheretofindme #traveldeeper #traveldreamseekers #topeuropephoto #mytinyatlas #seemycity #mycityloves #prettylittletrips #travelandleisure #theprettycities #suitcasetravels #pastellovers #iamatraveler",,1.0,['Outside'];;;
Individual,Private,33,1,2020-02-07,Het Nieuwe Instituut,563,34,"Small replica’s of MVRDV’s Depot building outside on the tables at HNI are being used as ashtray;;;
•;;;
•;;;
•;;;
#mvrdv #depot #boymansvanbeuningen #rotterdam #icon #mirror #chrome #inception #drosteeffect #hetnieuweinstituut #notthesameastherendering #fancy #instragrammablearchitecture #ashtray #smokingkills @user @user",['😍'],1.0,['Outside'];;;
Individual,Private,9,3,2020-02-07,,197,12,Sun and Museumdepot. I'm in love with a f*CKING building. #rotterdam #010 #roffa #museumdepot #museumpark #architecture #mvrdv #sun #rayoflight #mirrors #glas #briljant #licht #shinenalseenmalle #kijkhemeensshinen #leukding #ilovethiscity,"['Hot insta! wanna collab? ""shop.valerio' '🤩🤩']",1.0,['Outside'];;;
Individual,Private,59,0,2020-02-07,Rotterdam,4224,59,"First, we received daily photos of the Markthal and Central Station. That role has now been taken over by the Boijmans Depot! Photo: Henk Wanten;;;
#depot #lokaalnieuwsrotterdam;;;
#cityscapephotography #huisaanhuisrotterdam #localnews #lokaalnieuws #huisaanhuis #dehavenloods #rotterdamcity #010 #rotterdam #loverotterdam #lezersfoto #nieuwbouw #architectuur #spiegels #boijmansdepot",,1.0,['RoofTopTerrace'];;;
Individual,Private,9,0,2020-02-07,"Rotterdam, Netherlands",106,9,"Art depot Boijmans van Beuningen Rotterdam;;;
;;;
#boijmansvanbeuningen #citytrip #010 #rotterdam #museum",,1.0,['Outside'];;;
Individual	Private	11	0	2020-02-07		71	11	Oh how beautiful it will be the depot of museum #boijmansvanbeuningen #rotterdam #holland. Mirror Mirror on the wall.......		1.0	['Outside'];;;
Individual	Private	5	0	2020-02-08		58	5	The depot under construction of the Museum #BoymansVanBeuningen in #Rotterdam. Construction started in 2017 and will be completed by the end of 2021.		1.0	['Outside'];;;
Individual	Private	30	0	2020-02-08	Museumpark	162	30	#museumpark #depotboymansvanbeuningen #rotterdam #museum #rotterdamcity #boymansvanbeuningen #architecture #spiegels #mirrors #skyline		1.0	['Outside'];;;
Individual,Private,14,2,2020-02-08,"Rotterdam, Netherlands",531,16,Got to dress up as Bob on the #boijmans #depot site visit #museum #comingsoon #shelovesadventures #rotterdam #artrotterdam2020,['❤️'],1.0,['Misc'];;;
Individual,Private,17,0,2020-02-08,"Rotterdam, Netherlands",318,17,#Boymans-van Beuningen #mirror #spiegel #depot #Rotterdam,,1.0,['Outside'];;;
Individual	Private	31	3	2020-02-08		435	34	#rotterdam #rotterdampartners #boijmansvanbeuningen #depot #architecture #holland #netherlands #museum #art	['🔥🔥🔥🔥🔥']	1.0	['Outside'];;;
Individual,Private,28,0,2020-02-09,Museum Boijmans Van Beuningen,500,28,"When this diamond’s ready, you can see the whole town in it👌🏼✨❣️🤩#impressed #architecturephotography #rotterdamcity #museumparkrotterdam #depotboijmansvanbeuningen #sunnyday #rotterdammakesithappen #urbanjungle #rotterdamarchitecture",,1.0,['Outside'];;;
Individual,Private,10,0,2020-02-09,,105,10,"Night mirror;;;
Rotterdam in a mirror;;;
#depot #mirror #mvrdv #Rotterdam #BoijmansvanBeuningen",,1.0,['Outside'];;;
Individual	Private	14	0	2020-02-09	Rotterdam Centrum	531	14	this stunning oversized teacup is set to house the entire back catalogue of the #boijmansvanbeuningen #museum -opening in 2021 #thedepot #rotterdam #architecture #sneakypeek #contemporaryart #design #museumparkrotterdam #visitrotterdam #saradarling #reflections		1.0	['Outside'];;;
Individual,Private,40,0,2020-02-10,Museum Boijmans Van Beuningen,5547,40,"Boijmans van Beuningen depot;;;
;;;
#15km #boijmansvanbeuningen #highlight;;;
#depotgebouw #sightseeing #duurloop",,1.0,['Outside'];;;
Individual,Private,71,0,2020-02-10,Museum Boijmans Van Beuningen,36962,71,"Soon the Depot building of Museum Boijmans van Beuningen will be completed. MVRDV’s design reminds a giant coffee cup with a mirroring outer shell. It is located in Rotterdam’s Museums quarter - and the citys skyline is reflected in the facade. Alternative mobility? . From autumn 2021 the building is open to the public.⠀;;;
.⠀;;;
.⠀;;;
#editiondetail⠀;;;
#detailmagazine⠀;;;
#depotboijmansvanbeuningen ⠀;;;
#mvrdv⠀;;;
#rotterdamarchitecture⠀;;;
#iconicarchitecture⠀;;;
#buildingswelove ⠀;;;
#architectureicons ⠀;;;
#rotterdammuseums⠀;;;
#dutcharchitecture⠀;;;
#supersutch⠀;;;
#constructiinsites",,1.0,['Outside'];;;
Individual,Private,68,3,2020-02-10,,371,71,"On Saturday during the Art Rotterdam week, he led the Boijmans in Transit tour: a walk through the Museum Park, about the history of the area and the variety of architecture and museum typologies, including the new depot building.;;;
;;;
A tour in collaboration with @user for @user and @user;;;
;;;
Special thanks to participant Martine Roodnat for taking the beautiful photo!;;;
;;;
#Rotterdam #artrotterdamweek #artrotterdam #art #kunst #architecture #architectuur #rotterdamskyline #spiegels #depot #depotgebouw #museumboijmans #museumpark #guidedtour #rondleiding #tijdloosrotterdam",['❤️😆👍🏻' '😘😍❤️' 'Tof man'],1.0,['Outside'];;;
Individual	Private	29	0	2020-02-10		132	29	Man in the mirror. #urbanlandscape #kunstdepot #rotterdam #museumparkrotterdam #museumpark #skyline		1.0	['Outside'];;;
Individual,Private,52,9,2020-02-10,,993,61,Balancing passerby 💚⚖️ #museumpark #depotboijmansvanbeuningen #balans #rotterdam #vivgroen,"['😍😍😍' '😍' '@user' ""That's an awesome building!""]",1.0,['Misc'];;;
Individual,Private,20,1,2020-02-11,Rotterdam,542,21,"New Boimans Depot mirroring Rotterdam's Skyline, seen from inside Het Nieuwe Instituut⠀;;;
.⠀;;;
.⠀;;;
.⠀;;;
#Rotterdam #igersrotterdam #nieuweinstituut #architectuur #nederland #mvrdvarchitects #mvrdv #architecturephotography #architecture #modernarchitecture #facadelovers #facade #mirror #boijmans #museumpark #museum #rotterdam_holland #rotterdamcity",['🖤'],1.0,['Outside'];;;
Individual,Private,13,0,2020-02-11,Museumpark,158,13,"A new iconic building is in the making.;;;
;;;
#rotterdam #artrotterdam #boymansvanbeuningen #iconicbuildings #artdepot #e1nationleisureprojects #personalisedtrip #personalassistant #jalanjalancantik #jalanjalan #liburan #belanda",,3.0,['Outside' 'Outside' 'Outside'];;;
Individual,Private,11,0,2020-02-11,Rotterdam Centrum,51,11,"""The Pot."" Depot museum #architecturelovers #rotterdam #boymansvanbeuningen",,2.0,['Outside' 'Outside'];;;
Individual	Private	28	2	2020-02-12	Het Nieuwe Instituut	1453	30	#urbancollage @user #museumpark #rotterdam #hetdepot @user @user @user @user	['❤️']	1.0	['Outside'];;;
Individual	Private	51	1	2020-02-12	Museumpark	372	52	The DEPOT building shows the skyline of Rotterdam. Today the sky and building seem to be merging. #depotboijmansvanbeuningen #depotrotterdam #boijmansvanbeuningen #museumpark #rotterdam #architecture #mvrdv #skyline #skylinerotterdam	['❤️❤️']	1.0	['Outside'];;;
Individual	Private	28	1	2020-02-12	Museumpark	344	29	#depotboijmansvanbeuningen #reflection #construction #building #mirrors #glass #architecture #thenetherlands🇳🇱 #nederland #rotterdam #museumpark	['😘']	5.0	['Outside' 'Outside' 'Outside' 'Outside' 'RoofTopTerrace'];;;
Individual,Private,34,3,2020-02-12,,224,37,"Guided tour of the Boijmans Van Beuningen Depot. I am very proud and happy that we are going to do a wonderful project with DOOR for the first public depot building in the world (together with the great Boijmans team and, among others, our friends from SILO) #bam #mvrdv #boijmansvanbeuningen #depotboijmansvanbeuningen #depot",['😻😻' '😍😍😍😍😍😍😍😍' '😍😍'],6.0,…
'RoofTopTerrace' 'Outside']";;;
Individual	Private	118	8	2020-02-13	Museum Boijmans Van Beuningen	2082	126	Who doesn't want to take a look inside here?! 🤩 @user was the lucky one on our behalf! He was given an exclusive tour of the Boijmans van Beuningen Depot. With our cultural label DOOR we're going to work on a wonderful project for this first public depot building in the world. Super proud! 🙌 #depot #depotboijmansvanbeuningen #boijmansvanbeuningen #mvrdv #bam	['😚😚' '😍😍' '😘' '😻😻' '😘' '😘']	5.0	['Outside' 'RoofTopTerrace' 'StairsAtrium' 'ArtStorage' 'RoofTopTerrace'];;;
Individual,Private,84,4,2020-02-14,,2715,88,"Wow! If you visit the Museum Park in Rotterdam, you will see the Depot Boijmans Van Beuningen under construction. 1664 mirrors shine with the Rotterdam skyline. And these beautiful pictures are from @user;;;
BAM Bouw en Techniek is realizing this 40 meter high reflective building next to Museum Boijmans Van Beuningen. Depot Boijmans Van Beuningen will be the first depot in the world that offers access to a complete collection	without the intervention of a curator. The design is by architectural firm MVRDV. 📸@user;;;
#construction photo #debouwmaakthet #buildingthepresentcreatingthefuture #bambouwentechniek #BAM #MVRDV #reflectie #spiegels #rotterdam #boijmans #depotboijmansvanbeuningen #depot",['😍😍😍😍' '😘' '❤️' '❤️❤️'],4.0,['Outside' 'Outside' 'Outside' 'Outside'];;;
Individual	Private	128	3	2020-02-14	Museum Boijmans Van Beuningen	700	131	#depotboijmansvanbeuningen #boijmansvanbeuningen #underconstruction #mvrdv #mvrdvarchitecture #brutalism #neobrutalism #brutal_architecture #modernism #architecture #architecturephotography #architecturalphotography #urbanphotography #rotterdam #rotterdam010 #igersrotterdam #newbuilding #cities #allcitiesarebeautiful #concretearchitecture #concreteart #sunset #eveningwalk @user	['😍😍😍' '😘' '😘']	1.0	['Outside'];;;
Individual,Private,216,13,2020-02-14,Museum Boijmans Van Beuningen,2852,229,"🙄 Depot Museum Boijmans where they build a screen ☹️ with a strip of green gauze 😭 against reflection of the sun in Erasmus MC Sophia (at least for 2 years) 📍 Rotterdam 📷 2020-Feb-14 💚⚪️💚;;;
·;;;
·;;;
·;;;
➭ tags: #erasmusmcsophia #sophiakinderziekenhuis #mirror #mirroring #depotboijmansvanbeuningen #boijmans #boijmansvanbeuningen #mirrors #reflection #rotterdam #rotterdammakeithappen #gersrotterdam #instawalk010 #rottergram #010byday #OnsRijnmond #IgersHolland #IgersRotterdam #instanetherlands #loverotterdam #visitrotterdam #roffa #mooizuidholland #archidaily #archi_features #archilovers #chitectu…
'#rotterdam #igersrotterdam #indebuurtrotterdam #havenloods #instawalk010 #rottergram #rotterdaminthepicture #ig_rotterdam #gersmagazine #gemeenterotterdam #rotterdamtravel #streetrotterdam #buildings010 #komieuitrotterdamdan #gespotin010 #010latenzien #seenin010 #uitrdam #loverotterdam #iloverotterdam #visitrotterdam #010 #ons010 #rotterdammakeithappen #gagewoonzelf #boijmans #depot';;;
'#loverotterdam #rotterdammakeithappen #rotterdamart #houdafstand #hiermoetjezijn #boijmans #ahoyrotterdam #boijmansdepot #museum #musea #rotterdammuseums #architecture #rotterdamarchitecture';;;
'👌🏻 what a cool piece of architecture!']",1.0,['Outside'];;;
Individual	Private	17	2	2020-02-15	Museumpark	320	19	Depot in wording #reflection #architecture #rotterdam #boijmans	['Amazing right? Like looking at the city through a fisheye lens..']	1.0	['Outside'];;;
Individual,Private,60,7,2020-02-15,Depot Rotterdam Interieurontwerp,687,67,"This is really what kind of atmosphere and feeling we want in our new-build home. Sleek, modern, but cheerful colours. Pink, blue, yellow, those are our colours. I also absolutely love this blue kitchen. Our kitchen is going to be dark blue and I think that will also be a very nice combination with pink. It makes me reall…
'#boijmansvanbeuningen #depot #depotboijmans #depotboijmansvanbeuningen #rotterdam #rotterdamcity #rotterdam010 #rotterdamcity #rotterdamhotspots #architecture #museumpark #architecturephotography #architecturephotographer #rotterdamarchitecture #city #urban #reflection #reflecting #green #park #rooftopgarden #museum #artcollection #art #building #mirror #dutchdesign #architecturelovers']",2.0,['…
Individual,Private,20,4,2020-02-15,,516,24,#rotterdam #depotboijmans,"['@user #gers';;;
'#depotboijmansvanbeuningen #museum #boijmansvanbeuningen #museumpark #travel #travelgram #traveltheworld #vacation #instagram #insta #instadaily #photography #architecture';;;
'🔥🔥' '#buildingswow @user']",1.0,['Outside'];;;
Individual	Private	18	0	2020-02-16	Het Nieuwe Instituut	594	18	#projectbw010 view on #depotboijmansvanbeuningen ❤️ from #hetnieuweinstituut @user @user #rotterdam #museumpark		1.0	['Outside'];;;
Individual,Private,14,0,2020-02-16,Museumpark,226,14,"Boijmans depot in the making. .;;;
.;;;
.;;;
#boijmansdepot #boijmans #boijmansvanbeuningen #museum #dutchmuseums #rotterdam #museumpark #igers010 #architecture #rotterdamarchitecture #rotterdamskyline #rainyday #stormdennis",,2.0,['Outside' 'Misc'];;;
Individual	Private	59	3	2020-02-16	Museum Boijmans Van Beuningen	997	62	#depot #depotboijmansvanbeuningen #museum #art #artmuseum #mvrdv #rotterdam #museumpark #holland #paesibassi #olanda #ollolanda #mirror #facade #buildingsite #architettura #architecture #architectureporn #archdaily #archiviews #archilovers	['🙏']	4.0	['Misc' 'Misc' 'Misc' 'ArtStorage'];;;
Individual,Private,112,11,2020-02-17,Museumpark,4128,123,"It is no secret that I am an avid art lover. This is why, to support culture & art in Rotterdam, Linda Lagrand Interior Design has ‘adopted’ one of the mirrors cladding the public art depot for the Museum Boijmans van Beuningen. This reflective façade will make the building less visible, allow reflections and the public can see what is hap…
Individual,Private,21,3,2020-02-18,Museum Boijmans Van Beuningen,245,24,"#this is going to be so beautiful;;;
#boijmansvanbeuningen #depotboymansvanbeuningen","['💙💙💙';;;
'#architecturen #architecture #depot #booijmansvanbeuningendepot #boijmansdepot #rotterdam #reflection';;;
'#architecturen #architecture #depotrotterdam #booijmansvanbeuningen #depot #rotterdam']",1.0,['Outside'];;;
Individual,Private,107,2,2020-02-18,Rotterdam,6084,109,"Frankly, I was worried about Rodin in this hurricane. Or rather, Rodin's walking man, which is installed right on the street along the Westersingel canal in Rotterdam.;;;
⠀;;;
Thank God it worked out and Rodin's man “walks” on himself and further	no hurricanes turned out to be terrible for him. Look at the photo in the carousel.;;;
⠀;;;
In general	more than 200 sculptures are installed on the streets of Rotterdam	a place for which is in serious museums. They decorate the city very much	the people of Rotterdam are proud of it	protect them and	of course	give them different nicknames. This fate of Rodin's sculpture	Thank God	has passed.;;;
⠀;;;
Rodin's 1905 Walking Man was installed on the Westersingel in 1961. It crowns a series of 17 original sculptures - works of modern art	installed along the canal. Very nice place to walk and relax. Also an open-air museum.;;;
⠀;;;
By the way	not far from the canal	literally around the corner	there is the @user museum and De Pot #depotrotterdam is being completed. So	soon we will walk here with you.😉;;;
❣️;;;
❣️;;;
❣️;;;
#guidrotterdam #amsterdamguid #rotterdamguide #rotterdam #amsterdam #hollandguide🇳🇱 #hollandguid #hollandguide;;;
#bestguide #guide in the hague # haag guide # the hague # guide in delfte # delft guide # delft # museum guide # guide #нідерланди #гідвголландії #гідвнідерландах #гауда #гідгаага #гідроттердам #гідамстердам #гаудагид #гидвгауде #лейденгид #лейден",['#diabolo'],2.0,['Misc' 'Misc'];;;
Individual,Private,10,0,2020-02-18,"Rotterdam, Netherlands",120,10,#theboijmansvanbeuningendepot #depotboijmansvanbeuningen #museumboijmansvanbeuningen #rotterdam,,1.0,['Outside'];;;
Enterprise	Private	34	2	2020-02-18		1271	36	#Rotterdam #Museumpark #DePot @user #museym #Mirror #Facade #Architecture #UrbanLandscape #Photography	['#architecturen #architecture #rotterdam #emc']	1.0	['Outside'];;;
Individual,Private,27,0,2020-02-19,,218,27,"Goooodmorning;;;
/;;;
;;;
#table #depotrotterdam #muuto #vitra #sectodesign #rotterdam #scheepsvaartkwartier",,1.0,['Misc'];;;
Individual,Private,30,1,2020-02-19,Museum Boijmans Van Beuningen,116,31,"extraterrestrial.;;;
;;;
#photo #ruubsterphotography✨ #2020 #nl #rotterdam #ruubster #MVRDV #depotboijmansvanbeuningen @user #museumboijmansvanbeuningen #rotterdamcity #rotterdam010 #boijmans #modernarchitecturedesign #architecture #streetphotography #streetphotographyintheworld #streetphotographyinternational #isp_architecture #isp_bnw #isp #010byday #rawstreetphotogallery #raw #oppoa9_2020 #oppoa9 #oppo #phonephotograp…
Individual,Private,4,0,2020-02-19,,168,4,"Depot Museum Boymans under construction;;;
;;;
#architecture #boymansvanbeuningen",,1.0,['Outside'];;;
Individual,Private,50,9,2020-02-19,,721,59,"Depot, the new icon of Rotterdam (1), February 18, 2020 #loverotterdamarchitecture #ig_discover_holland #bam #gemeenterotterdam #booymansvanbeuningen #booymansvanbeuningenmuseum #museum #rottergram #igersrotterdam #iloverotterdam #loverotterdam #010 #depotrotterdam #depot #rotterdam","['😍' 'Thanks for the feature ❤️' 'Lovely! Colours are awesome!' '😍';;;
'When will it be opened ?']",1.0,['Outside'];;;
Individual,Private,23,2,2020-02-19,,155,25,"#depotboijmansvanbeuningen , #thierrymugler, #skyline",['🙌'],1.0,['Outside'];;;
Depot Boijmans designer,Public,262,44,2020-02-19,Museum Boijmans Van Beuningen,1505,306,"Some interior shots from the Depot, Museum Boijmans van Beuningen, I designed the huge showcases which are almost placed, glass is now being added, can’t wait....! First public art depot of the world.;;;
.;;;
.;;;
.;;;
.;;;
.;;;
.;;;
.;;;
.;;;
.;;;
#depot #boijmans #boijmansdepot #boijmansvanbeuningen #rotterdam #rotterdamarchitecture #fineartstorage #rotterdam010 #architecture_view #spectaculararchitecture #artdepot #artdepotlovers #museumlife #publicart #artcollectors #instaarchitecture #designmuseum #artstorage #showcases #vitrines #steelandglas #steelstructure #depository #maze #museumphotography #lebonheurestdanslinstant #observercolle…
""You call it amazing because it's big in size?"" 'Historische foto! 🔥' '💙';;;
'Best cool' '💙😍💙' 'Looks great! Cross my fingers! 😍' '🖤👍🖤';;;
'Love the rhythm of the video.';;;
'Looks wonderful. The end sequence is great	all of it	step by step. Serendipity indeed.';;;
'Very cool😍🤗🙌🏻' '🔥🔥🔥' '❤️👏' 'where is this.place' 'how to find it';;;
'👍👏👏👏👏👏👏' '✨👌👍👏✨']",8.0,"['Outside' 'StairsAtrium' 'StairsAtrium' 'Misc' 'StairsAtrium';;;
'StairsAtrium' 'StairsAtrium' 'StairsAtrium']";;;
Individual,Private,19,7,2020-02-19,"Rotterdam, Netherlands",132,26,A day in Rotterdam with the future Boymans van Beuningen depot. #architecture #voorjaarsvakantie #rotterdam #boymansvanbeuningen #skyline,"['👌👌👌🍀' '😮👌';;;
'Absolutely brilliant Marieke! One day we’ll get to see it! xxxx❤️';;;
'Marieke …there’s no video … 😫\nYou’ve posted other pics … long project. Do they have a website … Interesting … and hard to get the immensity of it ! 🌟🌟🌟🌟🌟🌟']",2.0,['Outside' 'Outside'];;;
Individual,Private,20,2,2020-02-20,,721,22,"Depot, the new icon of Rotterdam (2), There is a path around the building for the window cleaner who will come and wash the windows every 6 weeks #ig_discover_holland #rotterdam_info #igholland #bam #gemeenterotterdam #booymansvanbeuningen #booymans #booymansvanbeuningenmuseum #museum #rottergram #igersrotterdam #iloverotterdam #loverotterdam #010 #depo…
Depot Boijmans designer,Public,179,1,2020-02-20,"Rotterdam, Netherlands",1497,180,The skyline reflected! #mvrdv #depotboijmansvanbeuningen #rotterdampartners #rotterdam #museumboijmansvanbeuningen,"[""Wow! I've heard about the project, looking fantastic! Congratulationes on your work! Realy looking forward to visit when finished.😍😍""]",1.0,['Outside'];;;
Individual,Private,53,3,2020-02-20,,267,56,"Skyline of Rotterdam;;;
.;;;
Boijmans van Beuningen depot;;;
.;;;
.;;;
.;;;
#Rotterdam #mammoet #tennekes #studiotennekes #blue #green #museumpark #depotboijmansvanbeuningen #depot #reflections #skyline",['🤙🏽' 'Sehr coole Architektur! Super schön!' '💎'],1.0,['Outside'];;;
Individual,Private,9,0,2020-02-21,,147,9,"Can you find me, Wally?;;;
#museum #boymansvanbeuningen #depot under construction;;;
#gonnabespectacular #rotterdam #netherlands",,3.0,['Outside' 'Misc' 'Outside'];;;
Individual	Private	4	0	2020-02-21		131	4	#depotrotterdam		1.0	['Outside'];;;
Individual,Private,36,0,2020-02-22,Museum Boijmans Van Beuningen,886,36,"Depot museum Boijmans Van Beuningen, Melkkoppad 15, Rotterdam, The Netherlands.;;;
>;;;
#depotboijmansvanbeuningen #depot #boijmansvanbeuningen #flakphotorecs #flakphoto #myfeatureshoot #somewheremagazine #subjectivelyobjective #documentingspace #straatfotografie #streetphotography #photography #dutchphotographer #netherlands #nederland #iloverotterdam #rottergram #vvvrotterdam #rotterdamcity #rotterdaminfo #010 #rotterdam #museumplein",,1.0,['Outside'];;;
Individual,Private,24,0,2020-02-23,,721,24,"Depot, the new icon of Rotterdam (3) the window cleaner on the way to a dirty window #Rotterdam #depot #hetdepot #depotrotterdam #010 #loverotterdam #iloverotterdam #rottergram #museum #booymansvanbeuningenmuseum #booymans #booymansvanbeuningen #rotterdam_info #ig_discover_holland #cameranu_rotterdam @user",,1.0,['Outside'];;;
Individual,Private,80,4,2020-02-23,"Rotterdam, Netherlands",918,84,#depotboijmansvanbeuningen,"['🥂🔥🥂🔥🥂🔥🥂🔥🥂🔥🥂🔥🥂🔥🥂🔥🥂🔥🥂🔥🥂🔥🥂🔥🥂🔥🥂🔥🥂🔥🥂🔥🥂🔥🥂🔥🥂🔥🥂🔥🥂🔥🥂🔥🥂🔥🥂🔥 🥂🔥🥂🔥🥂🔥🥂🔥🥂🔥🥂🔥' '🇮🇹😘💙👍🏼';;;
'Top 📷♥️']",1.0,['Outside'];;;
Individual,Private,30,2,2020-02-25,,1567,32,"#depotgebouw #boijmansvanbeuningen #rotterdam #tinyplanetrotterdam #tinyplanet #bigbuilding #mirrormirroronthewall #rotterdamskyline;;;
#skyline #bouwen #360photography","['👌🏻👌🏻';;;
'Interesting ? 🤔 want to follow4followback 🙏🌈🌈🌎🇺🇸✈️🛳🚝👔💪like to travel , outdoors, fashion & healthy life 👌✅Me sigues = te sigo de vuelta 👍🏻']",1.0,['Outside'];;;
Individual	Private	35	1	2020-02-26	Museum Boijmans Van Beuningen	961	36	The new #boijmans #museum #depot by #mvrdv architects is an #optical #delight #inthemaking	['💜']	4.0	['Outside' 'Misc' 'Outside' 'Outside'];;;
Enterprise,Private,48,3,2020-02-26,Westkop,960,51,"New in our tin, this flying saucer. A good stout for the enthusiast! And then while drinking you can watch our Rotterdam flying saucer;;;
;;;
#westkop #today #010 #rotterdamcity #beerstagram #craftbeer #instabeer #beer #bier #stout #kinnegar #vliegendeschotel #depot #boijmans #museumpark #rotterdam","['#architecturen #architecture #depotboijmansvanbeuningen #boijmans #depot #rotterdam';;;
'😍' 'Beste account op instagram dit']",1.0,['Outside'];;;
Individual	Private	9	0	2020-02-26		123	9	How beautiful are you!!! #rotterdam #museumpark #boymansdepot		1.0	['Outside'];;;
Individual	Private	38	9	2020-02-28	Museumpark	445	47	Art storage#rotterdamarchitecture #rotterdam010 #reflectionofthecity #boijmansdepot	['@user 🙌🏔' '@user #igersrotterdam' '😍' 'ᴅᴏᴘᴇ sʜᴏᴛ 👌🏼🔥']	1.0	['Outside'];;;
Private tourism outlet,Private,60,1,2020-02-28,Museumpark,16365,61,".;;;
Oh	tell me what a poor boy to do;;;
At the depot;;;
I'm on a roll just like a pool ball baby;;;
I'm gonna be there at the roll call maybe;;;
At the depot.;;;
-;;;
-;;;
-;;;
-;;;
when the #Depot is almost ready....#BoijmansvanBeuningen #skyline #Rotterdam #inspiration is #everything #cloudscape #super_holland #wanderlust #urbanlife #agameoftones #top_hdr_photo #visualsoflife #moodygrams #worldcaptures #thecreatorclass #createexploretakeover #streetdreamsmag #way2ill #welivetoexplore #photooftheday #architecture #signatureshots_hub #pleurtopmetjefilter #icons my #landscape…
Individual,Private,13,0,2020-02-28,"Rotterdam, Netherlands",287,13,"How beautiful is this!? Boymans van Beuningen depot. Reflects the city like a mirror. very cool;;;
;;;
#goodfengshui #workinprogress #boymansvanbeuningen #rotterdam #architecture #reflection",,2.0,['Outside' 'RoofTopTerrace'];;;
Individual	Private	20	0	2020-02-29		174	20	#museum #depot #boymansvanbeuningen #rotterdam #visitrotterdam #stadsgezichten #openbaar #zuidholland #kunst #rotterdamcity #rotterdamhotspots #rotterdamstreetart #rotterdam2020 #rotterdamcity #rotterdamhotspots #rotterdamstreetart #rotterdam2020 #museumlover #museumart #museumselfie #museumselfieday #artmuseum #historymuseum		1.0	['Misc'];;;
Individual,Private,190,10,2020-02-29,Depot Boijmans van Beuningen,2852,200,"🙄 Window Washer(s) / glazenwasser(s) 🧽 at the 'dePot' 🤗 •📍 Museum Boijmans · Rotterdam 📷 2020-Feb-28 💚⚪️💚;;;
·;;;
➭ did you know that they have to clean the mirrors of the dePot frequently? ·;;;
·;;;
➭ tags: #glazenwasser #windowwashing #windowcleaning #mirror #mirroring #depotboijmansvanbeuningen #boijmans #boijmansvanbeuningen #mirrors #rotterdam #rotterdammakeithappen #gersrotterdam #instawalk010 #rottergram #010byday #OnsRijnmond #IgersHolland #IgersRotterdam #instanetherlands #loverotterdam #visitrotterdam #roffa #mooizuidholland #archidaily #archi_features #archilovers #chitecture #arch…
'#desillusion #art #arts #museum #contemporary #contemporaryart #architecture #architecturephotography #sitedevelopment #urbandevelopment #building #icon #ufo #rondell #glass #reflection #skyline #sky #horizon #sightseeing #design #construction #constructionsite #tourism ##gastronomy #cateringindustry #travel #explore #rotterdam';;;
'#architecturen #architecture #boijmans #boijmansdepot #rotterdam #reflection';;;
'#olifantenpaadje #olifantenpaadjes #depotboijmansvanbeuningen #depot #rotterdam #snarvei #desirelines #desirepath';;;
'🤩']",4.0,['Outside' 'Outside' 'Misc' 'Misc'];;;
Individual	Private	5	0	2020-02-29	Depot Boijmans van Beuningen	174	5	#rotterdam		1.0	['Outside'];;;
Individual,Private,68,3,2020-03-01,Depot Boijmans van Beuningen,2116,71,"Boijmans van Beuningen depot under construction. Architects Fokke Moerel and Arjen Ketting of MVRDV. .;;;
.;;;
.;;;
.;;;
.;;;
#depotboijmansvanbeuningen #sky #nature #mirrors #glass #building #amazing #thenetherlands #dutch #dutchdesign #museum #visit #rotterdam #beautiful #design #art #musea","['#iseefaces 😂';;;
'#architecturen #architecture #depotboijmansvanbeuningen #rotterdam #emc']",3.0,['Outside' 'Outside' 'Outside'];;;
Individual,Private,37,0,2020-03-01,Museumpark,652,37,"...;;;
This is also Rotterdam.;;;
It is great that the 'art stock' of the Boijmans-van Beuningen museum will soon be made available to the public in the six-storey 'ExPot'.;;;
But wait a little longer...;;;
Three years ago	the construction of the almost 40 meter high Depot started.;;;
In the AD|Rotterdams Dagblad of 4-12-2019	museum director Sjarel Ex said that the doors will open in the autumn of 2020 for a first acquaintance. Then the art is transferred. The official opening will follow later in 2021.;;;
But the Depot	a design by Winy Maas	is already making itself felt in the vicinity of the Museum Park due to its shape	reflection and size. That is promising!;;;
•;;;
#depot #architect #winymaas #architecturelovers #artarchitecture #urbanarchitecture #mvrdv #architecture #architectuur #sjarelex #art #kunst #museum #rotterdam #museumpark #boijmansvanbeuningen #boijmans #expot",,1.0,['Outside'];;;
Individual	Private	25	1	2020-03-01	Kunsthal Rotterdam	359	26	@user in the @user what a great idea! #depotboijmansvanbeuningen #museumplein #danseres #arabesque #edgardegas #tentoonstelling #art #boijmansvanbeuningen #rotterdam#kunsthalrotterdam #museum	['a mountain a day... ⛰👏🏻']	3.0	['StairsAtrium' 'Misc' 'Outside'];;;
Individual,Private,27,0,2020-03-01,Museumpark,493,27,"Spotted 👀 Wonderful buildings grow out of the ground, which reflect the scenery, are filled with great art, and give inspiration for dinner🍜;;;
.;;;
.;;;
#mvrdv #depotboijmansvanbeuningen #sundayvibes #museumsday #kunsthal #sundaywalk #architecture #rotterdam #publicspace #thankstothepersononthepicture",,1.0,['Outside'];;;
Individual,Private,97,0,2020-03-01,Depot Boijmans van Beuningen,474,97,"#depot #boymansvanbeuningen #rotterdamseiconen #gelehesjes #reflectie #rotterdamsefotografieschool;;;
;;;
#rotterdam #010 #komieuitrotterdamdan #rottergram #gers #gersmagazine #igersrotterdam #streetsofrotterdam #rotterdamstreets #rotterdamhotspots #010byday #rotterdambyday;;;
;;;
#straatfotografie #streetphotography #streetlife #theonlylifeiknow #womaninstreet #street_badass #straatfotografiepuntnl #streetphotography_nl #fujifilm #fujixt30",,1.0,['Outside'];;;
Individual,Private,29,0,2020-03-02,Het Nieuwe Instituut,652,29,"...;;;
This is also Rotterdam. In the foreground in the pond of Het Nieuwe Instituut (previously the NAI) is a monumental sculpture by sculptor Auke de Vries. This is directly opposite the 'ExPot' (the Depot of the Boijmans-van Beuningen museum	which is under construction).;;;
The NAI (1993) at Museumpark 25	now Het Nieuwe Instituut	is a design by Jo Coenen	who as an architect was also closely involved in the renovation in 2011.;;;
•;;;
#Rotterdam #architecturephotography #urbanarchitecture #museumarchitecture #architecture #architect #jocoenenarchitecten #jocoenenarchitectsandurbanists #jocoenen #museum #boijmansvanbeuningen #boijmans #DePot #depot #ExPot #hetnieuweinstituutrotterdam #hetnieuweinstituut #aukedevries #beeldhouwer #sculptuur #museumparkrotterdam #museumpark",,1.0,['Misc'];;;
Enterprise	Private	8	0	2020-03-02	Depot Boijmans van Beuningen	856	8	It's raining !!! ... fantastic # boijmans		1.0	['Outside'];;;
Individual,Private,9,0,2020-03-02,"Netherlands, Rotterdam",203,9,Depot Booijmans Van Beuningen Rotterdam Museum Park #dutcharchitecturebymblage #instaarchitecture #rotterdamarchitecture #rotterdam #architecturelover #architecturephotography #architecture #depotbooijmansvanbeuningen #depot #museumparkrotterdam #museumpark,,1.0,['Outside'];;;
Enterprise,Private,287,8,2020-03-02,Depot Boijmans van Beuningen,9956,295,"Today's favorite 📸 from @user was created by : @user;;;
;;;
Congratulations!;;;
.;;;
.;;;
.;;;
.;;;
.;;;
.;;;
;;;
#rotterdam #gemeenterotterdam #gersmagazine #rotterdam_gallery #rotterdamhotspots #loverotterdam #dutch #bestdutch #ret #super_holland #igersholland #igersrotterdam #ig_discover_holland #dutch_connextion #weekendsinrotterdam #wonderlandnhollandnhollandnholland_enfullland_unlimited_app_app_photo_photographer #instanetherlands #bestofnetherlands #thisisholland;;;
.;;;
.;;;
Feature chosen by: @user / @user;;;
.;;;
.;;;
Make sure to follow @user and tag all your photos with hastag #rotterdambyday or #010byday for a chance to be featured.;;;
;;;
Already follow us on Facebook and Twitter: @user?","['🤩🤩🤩🤩' '@user' '@user' '@user';;;
'Wow	what a really amazing shot 👏😍🔝 Check out my latest\xa0 📸📸📸 photos if you like to travel 🙋\u200d♂️';;;
'Whaa vette foto!!' '❤️❤️❤️']",1.0,['Outside'];;;
Individual	Private	36	0	2020-03-03		195	36	#Rotterdam #gemeenterotterdam #depot #depotboijmansvanbeuningen		1.0	['Outside'];;;
Individual,Private,24,0,2020-03-03,Depot Boijmans van Beuningen,954,24,"Parfum 🖤 Boijmans Depot ;;;
#Repost @user with @user;;;
・・・;;;
backstage part 1 / Depot Boijmans Van Beuningen through the eyes of: @user and @user.;;;
;;;
Photo: @user.",,1.0,['Outside'];;;
Enterprise	Private	18	0	2020-03-03	Museumpark	657	18	#depotboymansvanbeuningen #boijmansvanbeuningen #depotboijmansvanbeuningen		1.0	['Outside'];;;
Enterprise	Private	10	0	2020-03-03	Museumpark	657	10	#boijmansvanbeuningen #depotboijmansvanbeuningen #depotboymansvanbeuningen		1.0	['Outside'];;;
Individual	Private	41	1	2020-03-03		224	42	#010byday #rotterdam010 #rotterdam #rotterdambyday #rotterdambuildings #rotterdamarchitecture #rotterdamhotspots #depotboijmansvanbeuningen #vvvrotterdam	['😍😍😍❤️']	1.0	['Outside'];;;
Individual,Private,3,1,2020-03-03,"Rotterdam, Netherlands",117,4,The #depot building of #boymansvanbeuningen is already making good progress. #rotterdam #architecture,['This building is nuts! Where is it?! 💕❤️'],1.0,['Outside'];;;
Individual,Private,54,1,2020-03-03,,2271,55,"Not yet finished but off course already part of Museumnacht 010 this coming saturday. The Depot is a collection building which right now is being realised in the Museumpark next to the existing Museum Boijmans Van Beuningen building. This 39.5-metre high building with a total floor area of 15,541 metres squared is designed by Rotterdam-based architectu…
.⁠;;;
.⁠;;;
.⁠ ⁠;;;
#Rotterdam #010bynight #rotterdamcity #expatrotterdam #expatinholland⁠ #expatrental #makelaar # #architecture #designer #inspiration #art #architecturephotography #photography #landscape #city #instagood #netherlands #holland #photography #travel #rotterdamcity #010 #rottergram #rotterdammakeithappen #rotterdammuseum #museumnacht010⁠ #mvrdv #boijmans #museumpark⁠;;;
⁠;;;
Photo: Ossip van Duivenbode",['Such a cool building! Wow!'],1.0,['Outside'];;;
Individual	Private	34	1	2020-03-03		195	35	#Rotterdam #gemeenterotterdam #hetnieuweinstituut #depot #depotboijmansvanbeuningen	['Woah this building is awesome😍']	1.0	['Outside'];;;
Individual,Private,204,11,2020-03-03,Museumpark,1669,215,"Boijmans Depot, Rotterdam, February 2020","['How cute 🥺😍' '❤️';;;
'Woah ! Such an inspiration ! Where you go. Be safe ! 😍😍';;;
'So much cuteness and love in one pic guys ❤️😊' '❤️';;;
'Looks like a cool place ❤️']",1.0,['Outside'];;;
Individual	Private	15	0	2020-03-04	Museumpark	74	15	It's coming along nicely! #rotterdam#boijmansvanbeuningen#boijmans#hetdepot#depotboijmansvanbeuningen		1.0	['Outside'];;;
Individual,Private,30,4,2020-03-04,"Rotterdam, Netherlands",625,34,"Boijmans van Beuningen depot under construction;;;
;;;
#depot #spiegel #aanbouw #underconstruction #blauwelucht #bluesky #view #viewonrhecity #zichtopdestad #rotterdam #boijmansvanbeuningen","['Love this pic ❤️';;;
'Our city! 😍\nCan’t wait till the building - and especially the rooftop - opens to the public']",1.0,['Outside'];;;
Individual	Private	12	0	2020-03-05		423	12	Rotterdam by night #huissonneveldrotterdam @user #depotboijmansvanbeuningen @user #spiegeling #arcade		3.0	['Misc' 'Misc' 'Outside'];;;
Individual	Private	9	0	2020-03-05		13	9	#boymansvanbeuningen #rotterdam #boymansdepot		1.0	['Outside'];;;
Individual,Private,18,0,2020-03-05,Depot Boijmans van Beuningen,425,18,"5 Feb ➡️ 5 Mar;;;
.;;;
.;;;
.;;;
.;;;
.;;;
#architecture #photobyme #living_netherlands #igersrotterdam #rottergram #rotterdamcity #netherlands #rotterdam #depotboijmansvanbeuningen #boijmansvanbeuningen #museum",,1.0,['Outside'];;;
Individual	Private	70	0	2020-03-05	Museumplein	815	70	Mirrored flowerpot. #rotterdam #depot #new #museum #typology #architecture #modern #fun #concept #architect #mvrdv #eyecatcher #city #icon #boijmansvanbeuningen #art #storage #strange #location #raisesquestions #blurry #facade #stickers #doesitfit #mirror #streetview #reflectiveglass #space #walkby #wewillsee		1.0	['Outside'];;;
Enterprise,Private,43,1,2020-03-06,Westkop,960,44,"Do we have Omer blond? Yes, of course!;;;
Park your bike quickly in one of their bike racks and come and drink it at Westkop;;;
;;;
#westkop #friday #weekend #depot #boijmans #belgium #beer #bier #blond #omer #museumpark #rotterdam",['I like this architecture 😍😍😍'],2.0,['Misc' 'Outside'];;;
Individual,Private,5,1,2020-03-06,Depot Boijmans van Beuningen,137,6,"Lines;;;
#50mmphotography;;;
#50mm ",['This place looks absolutely magical!!'],1.0,['Outside'];;;
Public institution,Public,774,30,2020-03-07,"Rotterdam, Zuid Holland",27635,804,"Have you thought about nick names for this colossal art depot? 🙈⁠;;;
⁠;;;
Art lovers	don't worry! There's loads to do before the depot will open its doors. Tonight Rotterdam will be the host of @user. Rediscover the night and our beloved city while enjoying performances	tours	new locations and inspiring activities during Museumnacht010. Take your chance to visit more than 35 art locations from 8pm until 1am. ⁠;;;
⁠;;;
⁠;;;
#📷 @user⁠;;;
⁠;;;
⁠⁠;;;
Want to be featured too? Use #loverotterdam or tag us @user / #rotterdam_info for a chance to get featured!⁠","[""Haven't been to Rotterdam yet but its on the list!"";;;
'That’s a cool building' 'Woww this picture is so beautiful❤️❤️❤️❤️❤️';;;
'This is STUNNINGGGGG 😍😍😍' 'Work with us! DM @user.boutique' '😍😍😍';;;
'#netherlands #rotterdam #depot #boijmansvanbeuningen #boijmans #boijmansmuseum #museum #mvrdv #mirror #reflection';;;
'🤣' '💙';;;
'👋👋👋👋 (Are you one of the dots on the lower left? Am I waiving at the right dot?) 👋👋👋👋😄😄';;;
'Nice profile!! If you are still around and explorers check out our South Rotterdam culinary walking tour this Saturday or at the end of the month or November 14.';;;
'💙💙💙' '2 🌟🌟are watching us xx';;;
'Through these 👀....great shot! 🖤\U0001f90d' '🙌🙌🙌' 'How cute 😍';;;
'Where is this??' '✨' '🔥💣💥' 'Flying highhhh right up to te sky ❤️';;;
'Mooie foto’s!' '👏👏👏🔥' '💜' 'Great photo. In my country.']",1.0,['Outside'];;;
Individual,Private,11,0,2020-03-07,"Rotterdam, Netherlands",51,11,From the #Museum Park to the #World Museum in #architecturelovers #derotterdam #depot #Rotterdam.,,5.0,['Outside' 'Misc' 'Misc' 'Misc' 'Misc'];;;
Individual,Private,121,2,2020-03-07,"Rotterdam, Netherlands",50,123,"20200307 | After weeks of rain and heavy winds, the sun returned to Museumpark. And so did these skateboarders, posing in front of the under construction Depot Boijmans Van Beuningen. ;;;
#polaroffa #polaroidoriginals #rotterdam;;;
#museumpark #skateboarding",['Loving the reflection'],1.0,['Outside'];;;
Individual,Private,54,6,2020-03-08,Museum Boijmans Van Beuningen,480,60,"Mirror mirror... the new Depot building shines and reflects the city at night!;;;
.;;;
.;;;
@user #boijmansvanbeuningen #museumnacht010 #rotterdam #mvrdv #nightphotography #rotterdamhotspots #around010 #artdepot #museumofthefuture #framemagazine",['👏👌' '👌👌👌' '❤️'],1.0,['Outside'];;;
Individual,Private,51,3,2020-03-08,,1158,54,"This is going to be mesmerizing! The depot of museum Boijmans van Beuningen, by architect Winy Maas. Looking forward to the opening in 2021 .;;;
;;;
#depotboijmansvanbeuningen #museum #lovemycity #010 #rotterdam #rotjeknor #homeiswheretheheartis #mirror #reflectionofthecity #connected #itsallaboutthedetails #art #design #architecture #culturelovers #winymaas #mvrdv","['👏🏻💥❤️😍';;;
'What a volume of work! For windows cleaners 😆and yeah what a view!']",1.0,['Outside'];;;
Individual,Private,26,0,2020-03-08,Museum Boijmans Van Beuningen,363,26,"Another one from the archive. Boijmans collection building ‘dePot’ Built 5 years ago for MVRDV ;;;
The real building is bound to be finished pretty soon. #studiofaber #studiofaberNL #MVRDV #next_top_architects #architecturelovers #boijmansvanbeuningen #collectiegebouw",,10.0,"['Misc' 'Misc' 'Misc' 'Misc' 'Misc' 'Misc' 'Misc' 'StairsAtrium' 'Misc';;;
'Misc']";;;
Individual	Private	5	0	2020-03-08	Depot Boijmans van Beuningen	174	5	#rotterdam		1.0	['Misc'];;;
Individual,Private,14,0,2020-03-08,,514,14,"Rotterdam...;;;
#netherlands🇳🇱 #depotrotterdam #rotterdam",,1.0,['Misc'];;;
Individual,Private,18,0,2020-03-09,Museumpark,232,18,"Depot @user;;;
Would you also like to do a photography course in Rotterdam?;;;
No less than 3 courses for photography will start soon.;;;
;;;
March 21 = Basic photography course (3 lessons);;;
;;;
March 23 = Basic photography course (3 lessons);;;
;;;
April 14 = Portrait photography in studio (5 lessons);;;
;;;
Take a quick look at www.Beeldfabriek010.nl and register.;;;
📝;;;
;;;
___;;;
#photography course #depotboijmansvanbeuningen #instamuseum #artdepot #NilsHilbers #museumpleinrotterdam #RotterdamArt #RotterdamMuseum #Lichting98 #depot #Rotterdam #architecture #mvrdv #kunstdepot #CursusRotterdam #illustratorcursus #fotografielesRotterdam #daarombeeldfabriek010 #beeldfabriek010 #fotografie #avondcursus #fotografieenmedia #cursusvolgen #cursuscentrum #fotocursus #cursus #basisf…
Enterprise	Private	7	0	2020-03-09	Depot Boijmans van Beuningen	856	7	#depotboijmans with the fantastic sun👏👏👏👏		1.0	['Outside'];;;
Individual,Private,47,0,2020-03-09,Museum Boijmans Van Beuningen,258,47,"Last Saturday I was one of the thirty lucky ones to climb the tower of the Boijmans museum during the #museumnacht010. That resulted in beautiful pictures of the Rotterdam skyline! 📸;;;
·;;;
·;;;
·;;;
·;;;
#boijmans #wittedewithstraat #nightphotography_exclusive #night #loverotterdam #nightphotographyseries #rotterdam_holland #photography #boijmanstakeover #roffa #nightphotographypro #boijmansvanbeuningenmuseum #igersrotterdam #nightphotographyworkshops #boijmansmuseum #rotterdam010 #nightphotographycaptures #museum #010 #nightphotographyexclusive #boijmansvanbeuningen #rottergram #nightphotography…
Individual	Private	37	0	2020-03-09		195	37	#rotterdam #gemeenterotterdam #boymansvanbeuningen #depot		1.0	['Outside'];;;
Individual	Private	12	0	2020-03-09		206	12	#museumnacht010 #2020 from the #tower of #boijmansvanbeuningen #boijmansmuseum #hetnieuweinstituut #thenewinstitute #hetdepot #depot #rotterdambynight with #ossipvanduivenbode #architecturephotography #urbanphotography #nightphotography #phototour		1.0	['Outside'];;;
Individual	Private	10	0	2020-03-11		565	10	#Rotterdam #010 #museumpark #Depot #museum #boymansvanbeuningen #streetart #artlovers #Architecture #mirrors #instafoto #instaart #Streetartphotography #Citypictures #citywalk 🇳🇱		1.0	['Outside'];;;
Individual	Private	23	0	2020-03-11	Museum Boijmans Van Beuningen	483	23	New treasures are being built @user #depotboijmansvanbeuningen #urbanphotography #rotterdamarchitecture #kunsthalrotterdam #museumparkrotterdam ✨👌🏼☀️🏙🤩💪🏻		1.0	['Outside'];;;
Individual	Private	26	0	2020-03-11	Museum Boijmans Van Beuningen	483	26	Diamond in the making 💎☀️✨👌🏼🍀🏙#rotterdamhotspots #rotterdamarchitecture #reflections #mirrormirror #museumparkrotterdam #boijmansvanbeuningen #depotboijmansvanbeuningen		1.0	['Outside'];;;
Individual,Private,36,1,2020-03-11,Depot Boijmans van Beuningen,1073,37,"We have started the construction of the roof park on the spectacular building of the @user depot. We will follow the construction step by step, so that we will soon have a nice report. @user takes the photos and these are the first. ",['👏👏👏👏💟💟💟💟💟'],2.0,['Outside' 'Misc'];;;
Individual	Private	8	1	2020-03-11	Depot Boijmans van Beuningen	57	9	Bling bling	['Beautiful picture my friend!🎀🌼']	1.0	['Outside'];;;
Individual,Private,19,0,2020-03-13,Museumpark,1184,19,"DEPOT BOIJMANS VAN BEUNINGEN MUSEUM, ROTTERDAM, NOVEMBER 19;;;
#LESIBAMABITSELA #EXHIBITION #THIERRYMUGLER #REFLECTION #WORLDVIEW #DEPOTBOIJMANSVANBEUNINGEN #ROTTERDAM #LESIBAMABITSELASTUDIO",,1.0,['Outside'];;;
Individual	Private	33	0	2020-03-13	Museumpark	357	33	#cloudysky #rotterdam #rotterdam010 #depot @user @user #depotboijmansvanbeuningen #winymaas #debloempot #spiegel #mirror		1.0	['Outside'];;;
Individual	Private	11	0	2020-03-15		371	11	Hurry up. Will be beautiful. #Straatfotografie #standpunt2 #serie #Rotterdam #Rochussenstraat #nieuwbouw #NAI #museumpark #museum #kunstdepot #cultuurdepot #collectiegebouw #BoijmansvanBeuningen		1.0	['Outside'];;;
Individual,Private,7,1,2020-03-16,,171,8,"Between art and.. (sand-lime brick);;;
In Depot Boijmans van Beuningen: the art of sand-lime brick! By building eleven storage rooms with this material, the museum treasures have an optimal indoor climate and are extra well protected against fire and burglary. Curious about that? Read the complete story on current.xella.nl (link in bio) ",['I think You are a little fat Cami!! poor sister 😍😍'],1.0,['ArtStorage'];;;
Individual	Private	38	1	2020-03-17	Museumpark	372	39	The DEPOT in the Museumpark shows the beautiful skyline of Rotterdam. #rotterdam #museumparkrotterdam #museumpark #rotterdammakeithappen #loverotterdam #mvrdv #collectiegebouwboijmansvanbeuningen #collectiegebouw #boijmansvanbeuningen	['😍🐶😍🐶🌸🌸']	2.0	['Outside' 'Outside'];;;
Individual,Private,94,12,2020-03-18,Depot Boijmans van Beuningen,817,106,"Wow, that depot is really getting really nice, though!;;;
.;;;
.;;;
.;;;
.;;;
.;;;
#rotterdam #igersholland #rotterdamnoord #rotterdamfood #rotterdamhotspots #holland_photolovers #rotterdamcentrum #rotterdam_holland #holland #rotterdamcity #rotterdam010 # #rotterdaminthepicture #twitter #mirror #spiegels #boymans #depot #igersrotterdam #museum #rotterdam_gallery #hollanders #hollandlop #rotterdamcentraal","['😍😍😍😍😍' 'Both beautiful 💗🐶';;;
'in May 2016 I was also in Rotterdam before the arrival of Zelda! in my opinion a very beautiful city also architecturally! you have to try the Bagels & Beans chain but maybe you already know it! the market is also very nice! a kiss to you and to the beautiful camilla who will steal all the hearts of Dutch dogs 😊😊❤️';;;
'😍😍😍😍' '🔥🔥' '😍😍😍' '👌💚' '@user' '@user 😍😍']",1.0,['Outside'];;;
Individual,Private,38,3,2020-03-18,Depot Boijmans van Beuningen,298,41,"It makes me emotional, I think #depotboijmansvanbeuningen is so beautiful! What an incredibly cool building!;;;
That I was crying there will also have to do with last night's lack of sleep and the Corona situation, but still. Find Depot a light in the darkness... ",['👌🏼👌🏼' '👍👍👍' '😍'],1.0,['Outside'];;;
Individual,Private,104,2,2020-03-18,Depot Boijmans van Beuningen,1277,106,"The streets of Rotterdam may be empty and deserted, but it is so wonderful to still be able to run in our beautiful city! Keep moving!;;;
That is why our store on the Meent is still open as long as it is still possible to serve running Rotterdam.;;;
#RunRDAM #gezondblijven #hardlopen",['😁❤️' '😘'],1.0,['Outside'];;;
Individual,Private,75,5,2020-03-18,Depot Boijmans van Beuningen,875,80,"In an insane time, the love of walking remains intact! #Instarunners #BlijvenBewegen #DePacer #Hardlopen","['#digitaldesign #designagency #depotboijmansvanbeuningen';;;
'So happy to work together on this ! 💪💪🍵' '🙌🔥';;;
""Amazing!! That's true bike porn"" '😍😍😍😍😍😍😍😍']",1.0,['Outside'];;;
Individual,Private,167,4,2020-03-18,Depot Boijmans van Beuningen,2626,171,"In an insane time, the love of walking remains intact! #Instarunners #BlijvenBewegen #DePacer #Hardlopen","['Steamy! ❤️ Nice lighting here - just the right timing!' '👌👌💯' '👏👏👏';;;
'Nice😍😍 love that!']",1.0,['Outside'];;;
Individual,Private,55,0,2020-03-19,Museum Boijmans Van Beuningen,3851,55,"In Rotterdam, @user continues to build on a fine example of construction, design and installation art. Take a look behind the scenes at the new Depot Boijmans Van Beuningen, link in bio.;;;
📸 Rob Glastra Photography;;;
•;;;
•;;;
•;;;
•;;;
#detechniek behind the netherlands #bambouwtechniek #depotboijmansvanbeuningen #boijmansvanbeuningen #elektrotechniek #installatietechniek #digitaalontwerpen #bim",,3.0,['Outside' 'ArtStorage' 'StairsAtrium'];;;
Enterprise,Private,358,11,2020-03-19,,4285,369,"A little positivity in these crazy days. What a great thing that Depot is going to be folks! Doesn't this make you proud of your city?;;;
;;;
Photo: #architecture #dutcharchitecture #dutchdesign #visitholland #boijmansvanbeuningen #boijmans #depotrotterdam #depot #mvrdv #wittedewithstraat #wittedewithkwartier #museumpark @user;;;
;;;
#RTMXL",['👏let’s do this!' '😍' 'Cool! 👌🏻' '😍😍😍😍😍'],1.0,['Outside'];;;
Individual	Private	6	0	2020-03-20	Depot Boijmans van Beuningen	105	6	Made the cart for the 1th door of #depotboijmansvanbeuningen #010 #proud team #jmcmetaal construction team #bergselinkerrottekade		6.0	['StairsAtrium' 'Misc' 'StairsAtrium' 'ArtStorage' 'StairsAtrium' 'Misc'];;;
Individual	Private	4	0	2020-03-20	Depot Boijmans van Beuningen	105	4	The 1st door of #bergselinkerrottekade #010 #teamjmcmetaalconstructies #trots #trots #trots #depotboijmansvanbeuningen		5.0	['Misc' 'Outside' 'StairsAtrium' 'Misc' 'Misc'];;;
Individual,Private,38,3,2020-03-20,,372,41,"Today we took a walk through the museum park and again admired Het Depot under construction.;;;
#hetdepot #astridsteijger_rotterdam #stadsgidsrotterdam #kunst #collectiegebouwboijmansvanbeuningen #architecturephotography #spiegeling #architectuurfotografie #museumparkrotterdam #mvrdvarchitecture #boijmans #boijmansvanbeuningen #depotgebouw #depotrotterdam",['❤️' '@user'],2.0,['Outside' 'Outside'];;;
Individual	Private	3	0	2020-03-20		41	3	Boyman's depot is making good progress. #rotownmagic #rotterdam#boymans		1.0	['Outside'];;;
Individual,Private,20,3,2020-03-21,Museum Boijmans Van Beuningen,168,23,Spot me! // Boijemans van Beuningen depot in progress. Can't want to visit when this all is over :) #throwback #kunstdepot,"['discover how to trade and earn with little experience using special trading methods @user and I was able to earn up to 60% of my investment capital and that is really good business. discover financial …
'💥💥🧡💜👍']",1.0,['Outside'];;;
Individual	Private	73	1	2020-03-21		736	74	#depotrotterdam	['💥']	1.0	['Outside'];;;
Individual,Private,56,3,2020-03-21,,1343,59,"My new neighbor #depotboijmansvanbeuningen;;;
#rotterdam #gers #clouds #gersmagazine #igersrotterdam #uitrotterdam #uitrdam #uit010 #ig_rotterdam #igrotterdam #gemeenterotterdam #urbanphotography #citypics #010 #rotterdamcity #roffa #netherlands #netherlands #010byday #skylinerotterdam",['👌' '💚😍' 'Oh wow😍😍😍😍 what a caption😱'],1.0,['Outside'];;;
Individual,Private,14,1,2020-03-22,Depot Boijmans van Beuningen,134,15,"Quiet in Rotterdam, skyline at the Boijmans depot.....☀️☀️ ",['🙌🏾'],1.0,['Outside'];;;
Individual	Private	15	0	2020-03-22		248	15	#rotterdam #museumpark #depot #booijmansvanbeuningen #clouds #mirror #reflexions		1.0	['Outside'];;;
Individual	Private	37	1	2020-03-22	Depot Boijmans van Beuningen	205	38	Enjoying the social distance by exploring the city again. Most of all the reflecting glass panels are visible at the Depot of Boymans van Beuningen which is under construction. This will be definitely the coolest building in Rotterdam! #rotterdamcity #rotterdamhotspots #boymansvanbeuningen #gayrotterdam	['😍❤️👏']	1.0	['Misc'];;;
Individual	Private	7	0	2020-03-24		810	7	#depotrotterdam		1.0	['Misc'];;;
Enterprise	Private	3	0	2020-03-24	Depot Boijmans van Beuningen	856	3	#depotboijmansvanbeuningen WONDERFUL .... I'll be back freeoooo❤️		1.0	['Misc'];;;
Individual	Private	14	0	2020-03-24	Depot Boijmans van Beuningen	68	14	#sorbaprojects #Algecon #hovekranen #montagebedrijf #haalderen #facade #architecture #composite #alucobond #apolic #glassfacade #bouw #rotterdam #skyline #sun #stillworking		2.0	['Outside' 'Misc'];;;
Individual	Private	29	0	2020-03-24		366	29	DePot @user #gersmagazine #gers #010 @user #rotterdambynight #rotterdamcity #rotterdam #boijmansvanbeuningenmuseum #boijmansmuseum #boijmansvanbeuningen #boijmans #depot #reinaldroosphotography		1.0	['Outside'];;;
Individual,Private,9,1,2020-03-25,Museumpark,229,10,"The old, the new 🏛#museumboijmansvanbeuningen #boijmans #depot #rotterdam #lente",['What a cool looking building in the background!!'],1.0,['Outside'];;;
Individual,Private,4,1,2020-03-26,,171,5,"Salvador Dali and sand-lime brick? Sounds like an unlikely combination, doesn't it? Yet the two have recently had something in common. Curious what that is? Read all about it on current.xella.nl (link in bio).;;;
.;;;
.;;;
.;;;
.;;;
#XellaNetherlands #rotterdam #museum #kunst #BIM #inbraakbeveiliging #inbraakpreventie #brandveiligheid #boijmansvanbeuningen #depotboijmansvanbeuningen #depot #kalkzandsteen #silka #Xella",['💙💙💙'],1.0,['Misc'];;;
Individual	Private	21	1	2020-03-26	Depot Boijmans van Beuningen	174	22	Depot 🌸	['For the birds. 😅 Beautiful structure and image. 💙']	1.0	['Outside'];;;
Individual	Private	44	1	2020-03-27		600	45	This week the outstanding partner helped us place the mirrors at the @user museum #mooiwerk #outstandingpartner #algecon #bam #sorba #spiegels #verticaaltranport #vacuumheffer #depotboijmans #hovekranen #wateenmachine	['🔥🔥🔥']	4.0	['Outside' 'Misc' 'Outside' 'Misc'];;;
Individual	Private	9	2	2020-03-28		101	11	Depot #boijmansvanbeuningen	['oh yes you see me?😂']	1.0	['Outside'];;;
Enterprise	Private	50	1	2020-03-28	Het Nieuwe Instituut	622	51	What a great part of Rotterdam this is. #streetphotography #architecturephotography #architecture #roffa #igersrotterdam #rotterdam #museumkwartier #hetnieuweinstituut #hetdepot #boijmansvanbeuningen #boijmans #depotrotterdam	['❤️']	1.0	['Outside'];;;
Individual,Private,16,0,2020-03-28,,492,16,"Collection building De Pot, Bilderberg Parkhotel, Erasmus MC and the New Institute in one photo⁠;;;
⁠;;;
#Rotterdam #depot #spiegel #collectiegebouw #erasmusmc #parkhotel #boymans #mvrdv #architectuur #thuiswerken",,1.0,['Outside'];;;
Individual,Private,14,0,2020-03-30,Depot Boijmans van Beuningen,529,14,"Depot Boijmans van Beuningen;;;
(MVRDV site);;;
;;;
Suddenly looking back on Marumaru's trip to Europe in 2019;;;
# marumaruineurope19;;;
#depotboijmansvanbeuningen;;;
#Temporary enclosure of the world;;;
#mvrdv;;;
#rotterdam ",,1.0,['Misc'];;;
Enterprise,Private,106,4,2020-03-30,Depot Boijmans van Beuningen,875,110,"Depot Boijmans #rotterdam#rottergram#rotterdamcity;;;
#Museumpark#010byday#dehavenloods#architecturephotography#architecturelovers#building#erasmusmc#uitrdam#rotterdam_holland#ig_discover_holland#super_holland#igers#igersrotterdam#dutch_connextion#dutchdesign#moody#museumboijmansvanbeuningen#bam#bouw#cityscape#citycaptures#igers#citypics#viewofthetop",['Tof!' '📸👌🏻' '@user 🤩' 'Whooooooa surreal pic'],1.0,['Misc'];;;
Individual,Private,47,4,2020-03-30,Museumpark,1306,51,"Under construction: Depot, the first public art collection depot in the world. A new Rotterdam icon is being created. #ReflectionsOfRotterdam #DePot #boijmansvanbeuningen #RotterdamMakeItHappen #esc2021 #eurovision2021",['➕➕➕➕🌹' '😍💯'],1.0,['Outside'];;;
Individual	Private	16	0	2020-03-31	Depot Boijmans van Beuningen	540	16	#mvrdv #architecture #depotboijmansvanbeuningen		1.0	['Outside'];;;
Enterprise	Private	168	15	2020-03-31	Depot Boijmans van Beuningen	4507	183	When architecture washes away the dust of daily life 🧼 #depotboijmans #debloempot #museumpark #architecturerotterdam #mvrdv #depotboijmansvanbeuningen #skylinerotterdam #rotterdamarchitecture	['❤️❤️❤️' '@user @user 😍😍' '🔥' '🖤🖤🖤' '@user' 'Finally 😍' '😍😍😍']	1.0	['Outside'];;;
Individual,Private,19,4,2020-03-31,,122,23,"DePot together with Teun;;;
#boijmans #rotterdam #boijmansvanbeuningen",['🤩🤩🤩🤩🤩' '@user' '@user 🤩' 'Cool 😍'],1.0,['Outside'];;;
Individual	Private	2	0	2020-03-31	Depot Boijmans van Beuningen	105	2	Proud @user #010 #super project		1.0	['Outside'];;;
Individual	Private	35	1	2020-04-01		427	36	#boijmansdepot #boijmansvanbeuningen #depot #boijmans #rotterdam #retrotterdam	['Loving new Rotterdam Icon and beautiful picture 👏']	1.0	['Outside'];;;
Enterprise,Private,44,0,2020-04-01,"Rotterdam, Netherlands",740,44,#goodmorning #rotterdam #walk #fitforfree #morning walk #goodmorningwalksbyhenkkoers #museumpark #igersrotterdam #historischetuinschoonoord #ig_nature #komieuitrotterdamdan #ig_discover_holland #depotboijmansvanbeuningen #haveaniceday #namaste🙏 #gezienin010 #silence #florentijnhofman #reclamevoorniks,,4.0,['Outside' 'RoofTopTerrac…
Individual,Private,41,5,2020-04-01,Museum Boijmans Van Beuningen,304,46,Mirror mirror #skyline #reflections #dailywalks #workinprogress #depotrotterdam #echwel #mooirotterdam,"['🔥🔥🔥🔥' '💙💙💙';;;
'#depotboijmans #boijmansvanbeuningen #depotboijmansvanbeuningen #mirror #mirrormirroronthewall #reflexion #coolestbuildingintown #rotterdam #rottergram #rotterdaily']",1.0,['Outside'];;;
Individual	Private	60	0	2020-04-02	Museum Boijmans Van Beuningen	398	60	D E P O T | Boijmans Van Beuningen | by MVRDV | Great to see this amazing public art depot come to life in Rotterdam. @user 👏🏼#mirroredfacade #dutcharchitecture #facadelovers #rotterdam #museumboijmansvanbeuningen #depotboijmansvanbeuningen		2.0	['Outside' 'Outside'];;;
Individual,Private,29,1,2020-04-02,,326,30,"Rotterdam Skyline 360 in one shot;;;
.;;;
.;;;
;;;
#noticedtoday;;;
#project_reflections;;;
#project_reflectionsofrotterdam;;;
#project_reflectionsinrotterdam;;;
#project_reflectionsonrotterdam;;;
#iphone7;;;
#rottergram ;;;
#photoforaging;;;
#walkphotoforaging;;;
#rotterdam;;;
#gemeenterotterdam;;;
#rotterdamisinthedetails;;;
#thisisrotterdamtoo ;;;
#rotterdamreflected ;;;
#rotterdamgespiegeld;;;
#project_gespiegeldrotterdam;;;
#detailsinrotterdam ;;;
#depotrotterdam",['❤️'],1.0,['Outside'];;;
Individual,Private,65,0,2020-04-02,"Rotterdam, Netherlands",516,65,"Twee Rotterdamse iconen (by@);;;
.;;;
.;;;
.;;;
.;;;
.;;;
.;;;
.;;;
.;;;
.;;;
.;;;
.;;;
.;;;
#boijmansvanbeuningen #ons010 #erasmusmc #jj_architecture #abstractscapes #buildingstyles_gf #lookingup_architecture #architecture_minimal ;;;
#booijmansvanbeuningendepot #architecture_view #instarotterdam #ihavethisthingwithbuildings #cityview #beautifulrotterdam #architectureporn #insta010 #buildingswow #rottergram #streetview #rotterdamphotographer #modernarchitecture #abstract_architecture #architecture_view #geometrygrammer #rotterdamhotspots #architecture_greatshots #architecturalphotography #visual_square #streetphotography #buil…
Individual	Private	89	1	2020-04-03	Museum Boijmans Van Beuningen	6446	90	Selfie #lonelyplanet #depot #bouw #museumpark #artgallery #rotterdamcity #boijmansvanbeuningen #urbanjungle #citycycling	['❤️❤️']	1.0	['Misc'];;;
Depot Boijmans designer	Public	94	0	2020-04-03		1497	94	Boijmans van Beuningen depot #depotboijmansvanbeuningen #mvrdv #rotterdampartners #bambouw #rotterdam #mvrdv		1.0	['Outside'];;;
Individual	Private	24	0	2020-04-03	Depot Boijmans van Beuningen	139	24	Evening walk #photography #architecture #quarantine #Boijmans #Depot #Rotterdam		1.0	['Outside'];;;
Individual,Private,12,4,2020-04-04,,86,16,"Not finished yet but already beautiful .;;;
#hetdepot #museum #boijmansvanbeuningen",['❤️'],1.0,['Outside'];;;
Individual	Private	73	2	2020-04-05	Depot Boijmans van Beuningen	660	75	Currently being build in Rotterdam: world’s first public art depot. By @user for museum @user 🖼 #depotboijmans #mvrdv #rotterdam #depotboijmansvanbeuningen #rotterdamarchitecture	['The best photo is the last one 😍❤️' '🚀🚀🚀🚀🚀']	4.0	['Outside' 'Outside' 'Outside' 'Outside'];;;
Individual	Private	15	0	2020-04-05	Depot Boijmans van Beuningen	882	15	Mirror Mirror on the wall #tourdurotterdam #boijmansvanbeuningen #depot		1.0	['Outside'];;;
Individual	Private	24	1	2020-04-05	Depot Boijmans van Beuningen	140	25	Boijmans Van Beuningen depot #sonya6400 #design #architecture #cityphotography #city #rotterdamcity #rotterdam #depot #boijmans #depotboijmansvanbeuningen	['Sorry for your loss!💚']	1.0	['Outside'];;;
Individual,Private,42,0,2020-04-06,Museumpark,372,42,"Today they started to plant the first of the 75 birches on the roof of the DEPOT! This will be an amazing rooftop with spectacular view to visit in Rotterdam after the quarantine. Something to look forward too! ;;;
#depot #depotboijmansvanbeuningen #museumparkrotterdam #museumpark #rooftops #skylinerotterdam #greenroof #sustainability #staypositive #staysafe #stayhealthy #stayhome #covi̇d19 #corona #quarantine #mvrdv #architecture",,,;;;
Individual	Private	3	0	2020-04-06	Depot Boijmans van Beuningen	105	3	The next door 👌👌👌@user		1.0	['Misc'];;;
Individual,Private,68,5,2020-04-06,,2715,73,"Today the installation of 75 trees on the roof garden of Depot Boijmans Van Beuningen in Rotterdam will start. For more info, look at www.bambouwtdepot.nl #debouwmaakthet #buildingthepresentcreatingthefuture #bambouwentechniek #BAM #rotterdam #boijmans #depotboijmansvanbeuningen #depot #daktuin #dakterras #ophetdak #berkenboom #bomen #bouwfoto","['🙌';;;
'#jibakiffelesvoituresvintage\xa0#zombiecar #vintagemotors #oldtimer #retrocars #oldmotors #oldwheel\xa0#carspotting\xa0#carspotter\xa0#carstagram\xa0#carsofinstagram\xa0#carportrait\xa0#soloparking\xa0#morninautos\xa0#mycars\xa0#kccars\xa0 #asundaycarpic #drivetastefully #soulcarcollective #youngtimer #autoprofiles';;;
'👌👌' '🙏🏻' '💕']",1.0,['RoofTopTerrace'];;;
Enterprise,Private,481,12,2020-04-06,Depot Boijmans van Beuningen,24358,493,Behold! The reflection of the city from the Boijmans depot 😍! #rotterdam #openrotterdam #open010 #loveit #manhattenaandemaas #rotterdamcity #prachtig #weerspiegeling #museum #boijmansvanbeuningen #depot #stad #spiegel,"['👌👌👌' '⭐️⭐️⭐️⭐️⭐️' 'Traumcity 👍🏼';;;
'i love cars and i also post about them new post daily this is is an awesome hit like to this post please follow me i want you to know more about good cars i would recommend you to check my page . like my comment so more people can see it #carsarelove.🔥';;;
'👍👍' '😍' '👏']",1.0,['Outside'];;;
Individual,Private,78,2,2020-04-06,"Rotterdam, Netherlands",1173,80,"Rotterdam // 12:37;;;
;;;
Boijmans Depot -;;;
-;;;
-;;;
-;;;
-;;;
;;;
#gemeenterotterdam #rotterdam #igersrotterdam #010byday #icu_architecture #architectura #tv_europe #moodygrams #photooftheday📷 #architectureinspiration #rotterdamcity #visitholland #rawarchitecture #architecturelovers #boijmans #bnw_minimalism #archidaily #architecture_hunter #buildingarchitectureb tv_buildings #skyscraping_architecture #superarchitects #ic_architecture @user @user @user @user @u…
@user #kings_miark",['👏🏼👏🏼👏🏼'],1.0,['Outside'];;;
Affiliated enterprise,Public,68,1,2020-04-06,Depot Boijmans van Beuningen,2718,69,"What a sight! Over the next two weeks a special crane lifts 75 birch trees on the roof of the Depot of the @user Van Beuningen in Rotterdam.;;;
---;;;
Start planting trees at the Depot! Over the next two weeks	a special crane will lift 75 birches onto the roof of the Depot of the Boijmans Van Beuningen museum.;;;
#BAMbouwtdepot #debouwmaakthet #daktuin #rooftop #BIM #unique #engineering #construction #building #design #art #digitalconstruction #reflection #reflectie #photogenic #fotogeniek #glass #glas #facade #gevel #trees #bomen #MVRDV #rotterdam #boijmans #bambouwentechniek",['This time: wonder!'],3.0,['RoofTopTerrace' 'Misc' 'Outside'];;;
Individual,Private,332,9,2020-04-06,Depot Boijmans van Beuningen,43133,341,"The first trees will be lifted onto the roof of the @user Depot today. See how that goes? SWIPE through and check out our website for more!;;;
;;;
#Rijnmond @user #hijskraan #bomen #museum #depot #boijmans #Rotterdam #wijzijnerbij","['Toffe plek!' 'What is it?' '@user 😱' '❤️❤️❤️👍❤️❤️❤️';;;
'It’s the Rotterdam Salad Bowl ;) aka public art depot building for museum Boijmans';;
'👏👏👏👏' '😍😍' '😘😘😘😘😍😍😍😍❤️❤️❤️❤️❤️' 'What a beautiful city ❤️❤️']",2.0,['Outside' 'Outside'];;;
Enterprise	Private	5	2	2020-04-06	Depot Boijmans van Beuningen	856	7	Today the trees for the #boijmansdepot 🦋🦋 roof garden have been placed on the roof	['😍']	1.0	['Misc'];;;
Individual,Private,134,10,2020-04-06,Museum Boijmans Van Beuningen,1118,144,The first trees #depotboijmansvanbeuningen @user,"['@user' '👏👏👏👍';;;
'Great reflection 🔥🔥 This is a very interesting building to take picture of with endless possibilities 💯.';;;
'👏👏👏👏👏' 'I DO love the color contrast here👏👏' '💯👋👍👌Nice reflection' '😲';;;
'😍😍👏👌❤️' 'Beautifully shot']",1.0,['Outside'];;;
Individual,Private,74,0,2020-04-06,Museum Boijmans Van Beuningen,997,74,"shades of depot;;;
;;;
#mvrdv #depot #depotboijmansvanbeuningen #bojimansvanbeuningen #museumpark #rotterdam #rdam #holland #netherland #ollolanda #olanda #paesibassi #mirror #sun #sunshine #cloudy #facade #glass #architettura #archilovers #architectureporn #archdaily #architecture #archiviews #museum #artmuseum",,5.0,['Outside' 'Outside' 'Outside' 'Outside' 'Outside'];;;
Individual,Private,62,0,2020-04-06,Museum Boijmans Van Beuningen,1101,62,"And although the @user will remain closed for the time being due to renovation and renewal, the construction of the #Depot is now progressing steadily!;;;
•;;;
This eye-catcher	designed by @user	reflects the surroundings of the Museum Park with its 1	664 mirrored facade panels. In this way it adapts to the location	in the middle of the park of Yves Brunier and @user.eu;;;
•;;;
When the Depot opens in 2021	it will be the world's first publicly accessible collection building. Then you can look behind the scenes of the museum yourself. How cool is that?;;;
•;;;
#urbanguides #citylife #urbanexploring #staypositive #rotterdamzetdoor #mijnrotterdam #rotterdam #tourenintijdenvancorona #digiguides #guidedtours #oma #depot #boijmans #architecture",,1.0,['Outside'];;;
Enterprise	Private	228	2	2020-04-06	Depot Boijmans van Beuningen	4285	230	Today the first of 75 trees were raised at @user' Depot! They will soon be part of the roof garden with restaurant. Photos of Boijmans. #skylinerotterdam #hoogbouw #rtmxl #rottergram #rotterdam #bomen #boijmans #depot	['😍👌' '🔥🔥🔥']	4.0	['Outside' 'Outside' 'Misc' 'Misc'];;;
Individual,Private,933,34,2020-04-06,Museum Boijmans Van Beuningen,7485,967,Boijmans van Beuningen Depot’s reflections at night!,"['The whole world around you 👌💥⭐️' '🙌Great shot Peter 😊💙💙' '💋' '😍😍😍' '😍';;;
'🔥🔥🔥' '🙌' '@user' '👌' '😍😍😍' 'Great shot! 😍🔸⭐' '🤩🤩🤩👍';;;
'Fabulous shot!!!\n👌👌👌' 'Toffe shot';;;
'boijmans cool plACE READY !.........			🐉' 'Welcome in my lovely city';;;
'What a beauties 🙃' 'Love this building. It’s a photographer’s dream.';;;
'😍😍😍' 'That’s magnificent! 🙌🏻💥🔥' 'Awesome shot! 👍😎' '🔥🔥🔥';;;
'#rotterdamn #rotterdamphotographer #rotterdamcity #boijmansdepot #moodygrams #boijmansvanbeuningen #boijmans #rotterdam_info #rotterdam #rotterdamtravel #visitrotterdam #rottergram #rotterdaminthepicture #rotterdamphoto #rotterdam2020 #rotterdamarchitecture #rotterdamart #explorepage #explorerotterdam #roffa #roffalove #cityscapes #lovemycity #loverotterdam';;;
'Have you ever been to the new depot?😏']",1.0,['Outside'];;;
Individual,Private,33,1,2020-04-07,"Rotterdam, Netherlands",263,34,"Morning has broken! Watching sunrise at #thedepot at #boijmansvanbeuningen ;;;
How cool is this building?;;;
.;;;
.;;;
.;;;
#dachshundsofinstagram #teckels #daxies #dackels #sausagedogs #longdogs #bassotti #cutedogs",['@user'],1.0,['Outside'];;;
Individual	Private	3	0	2020-04-07	Depot Boijmans van Beuningen	105	3	Proud to be able to work on this with our team from jmc @user		1.0	['Outside'];;;
Enterprise	Private	9	0	2020-04-07		856	9	The roof garden continues 🦋🦋🦋🦋 # depotboijmansvanbeuningen		1.0	['Misc'];;;
Enterprise	Private	8	0	2020-04-07		856	8	Birch trees rise to #depotboijmansvanbeuningen photo from #designboom ...... # rotterdam 🦋🦋🦋🦋🦋🦋🦋🦋🦋		3.0	['Outside' 'RoofTopTerrace' 'Outside'];;;
Enterprise,Private,9,0,2020-04-07,Depot Boijmans van Beuningen,856,9,"May 29, 2019 I photographed myself in the #depotboijmansvanbeuningen were the first mirrors💪💪💪🦋 ",,1.0,['Outside'];;;
Individual	Private	3	0	2020-04-07	Depot Boijmans van Beuningen	105	3	A door arm of @user' simsalabim doors		1.0	['Misc'];;;
Individual	Private	10	0	2020-04-07	Depot Boijmans van Beuningen	419	10	Rooftop Trees		1.0	['Outside'];;;
Enterprise,Private,666,22,2020-04-07,Depot Boijmans van Beuningen,22854,688,"Have you already admired the reflection of the city on the new depot of @user? 💙 The construction is still going strong! Yesterday they placed the first trees on top of the depot. ⠀⠀⠀⠀⠀⠀⠀⠀⠀;;;
Are you in the mood for some arts & culture? Then check out our latest article with 10 museums in Rotterdam that you can visit online! Check it out via our Instagram stories or link in bio. 🤗#WeekendsinRotterdam #boijmans","['✨👌🏻✨' '💖' 'Great to have space 💚' '@user.z 🔥🔥🔥' '😍😍' '@user' '✔️' '✨✨✨';;;
'💚✅' '@user 🤣' '🤩' '@user.de.marie this spot!';;;
'It is not open yet is it? Curious to see the inside! Heard good things about it	for instance that they really want to open up much of the depot for visitors	so it is both depot and museum.';;;
'Incredible!']",1.0,['Outside'];;;
Enterprise,Private,2288,31,2020-04-07,Depot Boijmans van Beuningen,26849,2319,What a cool picture by @user of the Depot Building ,"['👌🏻' '😍' 'Collab?DM @user.shop 💎' 'Have a great time 🖤🖤🖤' 'Top👍';;;
'WOW 😃 beautiful 👍🏽' '💚\U0001f90d💚 🤩' '🔝🔝🔝';;;
'#rooftop #depotboijmansvanbeuningen #newicon #architecture #mvrdv #sneakpreview #gersmagazine #rotterdam #mirrors #greenrooftop #sustainable #cirycentre #internationalcity #proud #openingsoon #museum #design';;;
'🔥🔥';;;
'#architecturen #architecturen #depotrotterdam #boijmansvanbeuningen #rotterdam';;;
'#iseefaces #gemeenterotterdam #museumparkrotterdam' 'Very cool pic!!';;;
'Absolutely Beautiful 😍😍😍😍' '🧡💛🧡' '🔥🔥';;;
'Dope shot buddy🔝 have a great weekend' 'Freshhhh' '⭐⭐⭐⭐⭐' '😘❤️' '🙌😎';;;
'🖤🖤' '💗']",1.0,['Outside'];;;
Individual	Private	2	0	2020-04-08	Depot Boijmans van Beuningen	105	2	Good morning . #010 #trots		1.0	['Outside'];;;
Individual	Private	17	0	2020-04-08	Depot Boijmans van Beuningen	1946	17	8/4/2020 Roofgarden #gemeenterotterdam #010byday #igersrotterdam #rotterdamforever #roffa #iloverotterdam #loverotterdam #rottergram #rotterdam #myrotterdam #inrotterdam #rotterdammers #rotterdamicons #roofnature #citynature #tree #treelife #architectureporn #architecturephotograpy #architecture #museumdepot #ontopoftheroof #berk #berktree #newrotterdamicons #newicons #depotboijmansvanbeuningen #…		1.0	['RoofTopTerrace'];;;
Individual,Private,28,5,2020-04-08,Oud-Berchem,279,33,Walk&Talk (April 6th 2020) #socialdistancing 100km #rotterdam #berchem #theater_decibel #3kingsstation #depotrotterdam #masterintheatre #toneelacademiemaastricht #artisticresearch #performanceart #performingpublicspace #videostill #artofwalking #performanceinstallation #loveid19 #artchallenge,"['@user 🙏🏾🙏🏾' '✨💗❤️';;;
'I will go end of September a tour of 1 hour. Glad I had some ticket s']",9.0,"['Misc' 'RoofTopTerrace' 'Misc' 'Outside' 'Misc' 'Outside' 'Misc';;;
'Outside' 'Misc']";;;
Individual,Private,6,0,2020-04-08,Museumpark,256,6,"Depot, #boijmansvanbeuningen",,1.0,['Outside'];;;
Individual	Private	15	0	2020-04-08	Depot Boijmans van Beuningen	1946	15	8/4/2020 Roofgarden #gemeenterotterdam #010byday #igersrotterdam #rotterdamforever #roffa #iloverotterdam #loverotterdam #rottergram #rotterdam #myrotterdam #inrotterdam #rotterdammers #rotterdamicons #roofnature #citynature #tree #treelife #architectureporn #architecturephotograpy #architecture #museumdepot #ontopoftheroof #berk #berktree #newrotterdamicons #newicons #depotboijmansvanbeuningen #…		1.0	['Outside'];;;
Individual,Private,62,4,2020-04-08,Depot Boijmans van Beuningen,875,66,"What fun it will be with the trees on the roof!;;;
#fresh nose #depot #boymansvanbeuningen #spiegel #skyline #makeithappen #rottrtdam #010 #010tml #rotterdamthroughmylens",['@user 😍' '@user'],1.0,['Outside'];;;
Individual,Private,26,2,2020-04-08,Depot Boijmans van Beuningen,427,28,"Depot of @user with new trees on the roof. Museum Park in Rotterdam.;;;
#underconstruction;;;
;;;
__;;;
#art depot #museumparkrotterdam #dutcharchitecture #mirrors #mvrdvarchitects #urbanlandscape #melkkoppad #depotboijmansvanbeuningen #instamuseum #ArtinRotterdam #MuseumBoijmansVanBeuningen #Lichting98 #artdepot #NilsHilbers #boijmansvanbeuningen #bomenophetdak #RotterdamArt #artexpo #impressive #RotterdamMuseum #Lichting98 #Art #exhibition #depot #Rotterdam #Boijmans #beautifulrotterdam #construc…
Individual,Private,16,0,2020-04-09,Depot Boijmans van Beuningen,420,16,"It's getting more beautiful, although #googlephotos also helps a hand #boijmansvanbeuningen #depot #depotbooijmansvanbeuningen",,1.0,['Outside'];;;
Individual,Private,31,1,2020-04-09,,304,32,"""De pot"" on his rotterdams, or the depot of Boijmans in the golden hour.;;;
;;;
#boijmansvanbeuningen;;;
;;;
#rotterdam010 #010 #rotterdamcity #Rotterdam #museumpark #depot #goudenuurtje #goldenhour #rotjeknor #rotterdamcentrum #010isntjustacode;;;
#insta010;;;
#instarotterdam #instanetherlands @user @user;;;
@user;;;
@user;;;
@user ",['☝🏻'],1.0,['Outside'];;;
Individual	Private	17	3	2020-04-09	Depot Boijmans van Beuningen	114	20	#depotboijmansvanbeuningen #rotterdam	['Mooie foto Hans 👏' '🙌' '😍😍❤️❤️❤️']	1.0	['Outside'];;;
Individual,Private,20,1,2020-04-09,Museumpark,1216,21,"Rotterdam is another gem richer; the Boijmans van Beuningen Depot. The art depot should open to the public in September 2021	but it is already a real eye-catcher due to the mirrored exterior.;;
This week the lifting of no fewer than 75 birch trees has started	which will be planted on the roof garden of the art depot.;;;
Would you like to see this depot with your own eyes? This special project will of course be featured in our tablet games and Experience Rotterdam city tours	where you will learn surprising facts and tidbits. For example our Explore 010 game or our sustainable city game!;;;
Photo: AD.nl ",['Awesome capture 💯'],1.0,['Outside'];;;
Individual	Private	12	0	2020-04-09		68	12	Last night #museum depot #Boijmans #Rotterdam. Really nice to see the city reflected in this way.		1.0	['Outside'];;;
Individual,Private,52,7,2020-04-09,,331,59,"Escaping the ' Intelligent Lockdown"" respecting the 1,5 meter distance society.;;;
#010byday #010bynight #rottjeknor #depot #boijmansvanbeuningen #boijmans #museum #travelphotography #travel #tourisme #cityscapes #architecturephotography #art #havenloods #zoomnl #profotonet #kameraexpress #super_holland #netherlands @user","['😍';;;
'Hey	your posts are Awesome🤩👌👌🤩	loved it . Will you see my posts	if you like them	please follow me and like my posts .\nWe photographers should support each other 🤝🤝🤝';;;
'😍' '❤️' 'Great shot! 😄']",1.0,['Outside'];;;
Individual,Private,40,4,2020-04-09,,331,44,"Escaping the ' Intelligent Lockdown"" respecting the 1,5 meter distance society.;;;
#010byday #010bynight #rottjeknor #depot #boijmansvanbeuningen #boijmans #museum #travelphotography #travel #tourisme #cityscapes #architecturephotography #art #havenloods #zoomnl #profotonet #kameraexpress #super_holland #netherlands @user",['🙌🏽' '💕👍' '❤️❤️❤️❤️'],1.0,['Outside'];;;
Individual,Private,42,0,2020-04-09,,331,42,"Escaping the ' Intelligent Lockdown"" respecting the 1,5 meter distance society.;;;
#010byday #010bynight #rottjeknor #depot #boijmansvanbeuningen #boijmans #museum #travelphotography #travel #tourisme #cityscapes #architecturephotography #art #havenloods #zoomnl #profotonet #kameraexpress #super_holland #netherlands @user",,1.0,['Outside'];;;
Individual	Private	20	2	2020-04-09		178	22	Week 4 day 25 lunch walk at #thuiswerktijdperk #rotterdam #boijmans #depotrotterdam	['😍' '⚡️⚡️⚡️']	4.0	['Outside' 'Outside' 'Outside' 'Outside'];;;
Individual,Private,89,16,2020-04-09,"Netherlands, Rotterdam",278,105,"What a picture people... we don't have to go far to see beautiful things;;;
;;;
#depot #Rotterdam #rotterdamcity #boijmansvanbeuningen #depotrotterdam #sunset #architecture #stayhome #onlytogetherwecoronaundercontrol #💍 #gersmagazine #gezienin010 #sterkerdoorstrijd","['Musthave! 🌪🌪🌪🌪🌪🌪🌪🌪🌪🌪' '💜💜💜' '@user @user' '@user' '💙' '😱';;;
'Oohh yess what a great bag! The new boijmans museum is one of my favorite buildings in the city. 👽🍵';;;
'@user 😍🙌' '😍' '🙏🏼' 'Tof 💚']",1.0,['Outside'];;;
Enterprise	Private	41	3	2020-04-10	Museumpark	729	44	Depot Boijmans	['👏' '⚡⚡❤️' '@user']	1.0	['Outside'];;;
Individual,Private,43,2,2020-04-10,"Rotterdam, Netherlands",452,45,"You see it when you feel it ;;;
#lookingforwardtogotowork #boijmansvanbeuningen #depot #sogood 🌃",['\U0001f90d' '@user ja ik wil ‘Pot’ official now !'],1.0,['Outside'];;;
Individual,Private,39,7,2020-04-10,Museumpark,535,46,"Very expensive, and perhaps also much too expensive, but ... teringJantje onRotterdams beautiful! 😍;;;
#teringjantje #prettycity #onrotterdams #boymans #depot",['😬 “Pot” is sold out already😞' '✔️' '😍' '😍' '👍❤️'],1.0,['Outside'];;;
Individual,Private,14,1,2020-04-10,Depot Boijmans van Beuningen,439,15,"Serie: “Know your local Tuk Tuk driver🙋🏼‍♂️” #1 -;;;
“Hi! My name is Kees. I've been living in Rotterdam all my life	so for 67 years now (I was born here).;;;
.;;;
I am one of the Tuk Tuk drivers of De Rotterdam Tuk Tuk Tours.;;;
I love to take tourists along through our beautiful city in the Tuk Tuk	I can guide tours in Dutch and German	but English is also possible.;;;
When I am not in my Tuk Tuk with tourists	I’d like to be outside in my garden when the weather is nice!;;;
.;;;
A ride in the Tuk Tuk is a lovely way to see a lot of the city. You just step in and enjoy! Enjoy the sightseeing	listen to the stories and little jokes during the ride	you will hear all ins and outs about Rotterdam. I always have some Dutch sweets to share also 😊;;;
.;;;
One of the most special places in the city right now what I love to show to my guests in the Tuk Tuk is the new Depot Museum Boijmans Van Beuningen. Would you like to come for a ride in the Tuk Tuk? For Tuk Tuk tours you can send an e-mail to info@user.nl. I hope to see you soon	Kees.”;;;
.;;;
;;;
#Rotterdam #loverotterdam #enjoyrotterdam #tuktuk #tourists #driving #ride #tuktuktour #Depot #boijmansvanbeuningen #local #introduceyourself #personalnote #guidedtoursrotterdam #strongertogether #derotterdamtours #rotterdamzetdoor #golocal #makeithappen #wellmeetagain #sighseeingrotterdam #sitbackandenjoytheride #highlightsandhiddengems #highlightsrotterdam #meetthelocals #derotterdamtuktuktours…
Individual,Private,263,45,2020-04-10,Depot Boijmans van Beuningen,1917,308,"The flowerpot got some trees🌲🌳🌴 in it now! This building is going to be an amazing photo-spot, really looking forward to the end result 😃;;;
.;;;
.;;;
.;;;
#depot #boijmans #museumpark #rottergram #rotterdamhotspots #010byday #LoveRotterdam #komieuitrotterdamdan #rotterdam #gemeenterotterdam #iloverotterdam #visitrotterdam #Roffa #rotturban #rottahistorica;;;
#gers #zoomnl #ig_discover_holland #westcoastgrammers #europestyle_netherlands #super_holland #awesomeholland #ig_discover_holland #sunset #architectureporn #Architecture #architecturelovers #tv_pointofview #reflection","['😅 @user' '💚\U0001f90d💚' '🔝🔝' '😔' '😮' '💙💙Love it. Awesome shot 💙💙';;;
'MY FAVORITE CITY <3' 'Also one of my favourite cities.' '😍' '💚💚💚';;;
'#loverotterdam #rotterdamcity #rotterdammakeithappen #staycationinrotterdam #hiermoetjezijn #rotterdam #rotterdamcity #igersrotterdam #visitrotterdam #rotterdam010 #010 #visitholland #netherlands #exploreeverything #repost #visiteurope #cityscape #bestintravel #rotterdamarchitecture #localexperience #museums #rotterdammuseums #depot #boijmans';;;
'♥️♥️♥️♥️♥️' '@user' '🙋🏻\u200d♀️I got tix for Sunday. Can’t wait!';;;
'@user 😍' 'So excited for this 🤩' '@user' '😍😍👏👏' '😍']",1.0,['Outside'];;;
Individual	Private	19	2	2020-04-10	Depot Boijmans van Beuningen	235	21	Cycled around R'dam. Immediately checked out the new art depot by Boijmans van Beuningen #kunstdepot #boijmansvanbeuningen #rotterdam #fietsen	['❤️']	1.0	['Outside'];;;
Individual,Private,21,0,2020-04-10,Museumpark,232,21,"The Depot of the Boijmans Museum in the sun.;;;
;;;
In these times full of the corona virus	follow a private photography course at @user instead of a course with a group of people.;;;
Private course: Basic photography course (2 lessons);;;
The basic photography course as a private course;;;
Information:;;;
https://www.beeldfabriek010.nl/cursus/privecursus-fotografie/;;;
+;;;
private course: Portrait photography in studio (3 lessons);;;
Getting started with a model in the studio;;;
Information:;;;
https://www.beeldfabriek010.nl/cursus/privecursus-stijlfotografie-in-studio/;;;
More courses on the website: www.beeldfabriek010.nl;;;
;;;
__;;;
;;;
#depot #Boijmans #architecture #beautifulrotterdam #boijmansvanbeuningen #museumrotterdam #Personal #course #photography and media #kommieuitrotterdamdan #beeldfabriek010 #Mirrors #register #komleren #spring2020 #portrait photography #photography #photography course #basic photography course #museumpark #sunset #Nilberscoursedepots #mvrdv #dutcharchitecture;;;
📸 Photo: @user",,3.0,['Outside' 'Outside' 'Misc'];;;
Individual,Private,56,1,2020-04-11,"Rotterdam, Netherlands",442,57,Mirrors 🤳🏻 #rotterdam #architecture #depot #boijmans #mvrdv,['💜💜💜💜💜'],1.0,['Outside'];;;
Enterprise,Private,204,11,2020-04-11,Depot Boijmans van Beuningen,4002,215,"The @user depot is becoming so beautiful. This is truly an icon of the city. The beautiful reflection of the Rotterdam skyline from every side. Have you already taken a look?;;;
.;;;
.;;;
.;;;
.;;;
#around010 #010 #gersmagazine #gers #makeithappen #skyline #mvdrv #rotterdam #icon #boijmans #depot #events",['Beauty ☀️' '😍😍😍' '@user 🤩' '@user' '😍'],1.0,['Outside'];;;
Individual	Private	26	2	2020-04-11		229	28	#vtbld #eenperdag #random #zwartwit #beeld #fotografie #carnero #pic #image #picture #photo #foto #copyright #konhetnietlaten #depotrotterdam #rotterdam #rotterdammakeithappen #boijmansvanbeuningen #boijmans #vrolijkpasen	['✨✨' 'Can’t wait 👌✨💫']	2.0	['Outside' 'Outside'];;;
Individual	Private	77	2	2020-04-12	Depot Boijmans van Beuningen	1306	79	What a great Easter version of our new #Rotterdam icon Depot. 🐣🐥 Hopefully we can show you the finished building next year. For sure douze points! Rotterdam city council is going to decide this month on hosting Eurovision 2021. #fingerscrossed #depot #boijmans #RotterdamMakeItHappen #easter2020 #intelligentlockdown #esc2021 #esc2020 #eurovision	['@user' '😍']	1.0	['Outside'];;;
Individual,Private,76,0,2020-04-12,Depot Boijmans van Beuningen,2346,76,"Happy Easter! 🥚🟢🟠 Repost & credits to @user ;;;
#boijmans #depot #mvrdv #bam #bouw #construction #rotterdam #architecture #werkenbijbam #happyeaster #museum #mirror #landscape #skyline #sunny #easter",,1.0,['Outside'];;;
Individual,Private,31,2,2020-04-12,"Rotterdam, Netherlands",158,33,"Happy Easter everyone. This picture is a remake of the new iconic building in Rotterdam, Depot of Boymans van Beuningen. It will be all mirror half egg form with the green rooftop. You may enter this buidling soon to see the ection of the museum. The museum itself is closed for several years for renovation. ;;;
#rotterdam #easter2020;;;
#boymansvanbeuningen;;;
#iconicbuildings #artrotterdam #e1nationleisureprojects #personalisedtour #vıptours #wisatabelanda #jalanjalancantik #instatravel #personalassistant","['✨✨✨🙌🏻';;;
'This picture is not ours. Could you please credit the photographer? 💚 (📷 @user)']",1.0,['Outside'];;;
Individual,Private,719,27,2020-04-12,Depot Boijmans van Beuningen,11921,746,"One of the new icons in my city! The depotbuilding of @user museum. Internationally the first depot building which will be accessible for the public. They are making a forrest on top of 75 trees and a terrace to have a drink (as soon as that is possible of course);;;
But look at the skyline of Rotterdam shining in the mirrorglass 😍;;;
What do you think of it?;;;
.;;;
.;;;
.;;;
.;;;
#rotterdam #depot #boijmans #architecture #architecturephotography #skyline #city #010 #makeithappen #rotterdamzetdoor #mvdrv #architects","['👌' '👍' 'Wat coool' '💙💪🏼🔥' 'Special glass to prevent bird shock ?';;;
'omg love this fancy mirrored toilet shape' '🤯🤮🤮' '💙💙💙';;;
'eeeekkk girlie you outfit looks so so good😍 Loveeee that coat🙈💜';;;
'Sun reflection is under control. Calm down.' '👍';;;
'@user.gaye wanna go once it opens? This is something we both like';;;
'@user']",1.0,['Outside'];;;
Individual,Private,60,4,2020-04-12,,358,64,❤Rotterdam #rotterdamcity #gers #rottergram #iloverotterdam #iloverotterdamcity #depotrotterdam #depot,"['Can you just give me a job, already? A big fan of MVRDV ♥️';;;
'Landscape architecture by @user 🤩']",2.0,['Outside' 'Outside'];;;
Depot Boijmans designer	Public	121	3	2020-04-12		1497	124	Happy Easter #mvrdv #rotterdam #depotboijmansvanbeuningen	['@user' 'It’s a master piece 🙌🏼' '👍👍']	2.0	['Outside' 'Outside'];;;
Individual,Private,17,0,2020-04-12,Depot Boijmans van Beuningen,756,17,"Happy Easter and Blessed Eggs!;;;
Happy...Happy Easter and Blessed Eggs! ",,1.0,['Outside'];;;
Individual	Private	12	0	2020-04-12	Depot Boijmans van Beuningen	756	12	Trees go up on the rooftop of the reflective depot building of the @user van Beuningen #museum in #Rotterdam ...		3.0	['Outside' 'Misc' 'Outside'];;;
Individual	Private	62	0	2020-04-12		501	62	11-4-20 13.04 #myrotterdamview #gezienin010 #010lookingup #rsa_mininal #photozine #lekkerzine #iloverotterdam #ig_rotterdam #rotterdam010 #rdstad #roffa #streetrotterdam #fotosvanrotterdam #myfavoritcity010 #komieuitrotterdamdan #instawalk010 #010byday #igerrotterdam #010 #rotterdamcity #rotterdam #trees #workinprogress #boijmans #kunstdepot		1.0	['Outside'];;;
Individual,Private,55,1,2020-04-13,"Netherlands, Rotterdam",721,56,"Did a round of Rotterdam yesterday.;;;
1) @user' new museum depot	2) tulips	3) the historic @user	4) @user on Kop van Zuid.;;;
.;;;
.;;;
.;;;
#Rotterdam #boijmansvanbeuningen #clouds #sky #architecture #architectuur #architecturephotography #skyline #citywalk #citylife #netherlands #park #museum #walk #walking #wandelen #kopvanzuid #eendracht #veerhaven #boijmans @user #rdam #gers",['😳'],4.0,['Outside' 'RoofTopTerrace' 'Misc' 'Misc'];;;
Individual,Private,79,3,2020-04-13,"Rotterdam, Netherlands",2559,82,"Happy Easter to you!🥚;;;
•;;;
•;;;
#Easter #museum #rotterdam #mvrdv #boijmans #depot #eggs","['Yes but there is a chance that the birds will confuse the reflection of the trees as the real one and it might just be too late when they realise and crush land on the surface.....also i wonder what the reflective lights would do to the passers by...';;;
'🖤🖤🖤' '👏😍']",1.0,['Outside'];;;
Enterprise	Private	13	0	2020-04-13	Museum Boijmans Van Beuningen	856	13	#depotboijmansvanbeuningen 2019....❤️❤️		4.0	['Outside' 'Outside' 'Outside' 'Outside'];;;
Individual	Private	36	0	2020-04-13		385	36	Depot Rotterdam. #streetstyle #fujifeed #fujifilm_xseries #fujifilm #blackandwhitephotography #rotterdambyday #rotterdam010 #rottergram #gersmagazine #rotterdamcity #bnw #bnwphotography #museum #boymansvanbeuningen #depot		1.0	['Outside'];;;
Individual,Private,9,0,2020-04-13,Depot Boijmans van Beuningen,105,9,"mirror, mirror...;;;
#the depot of #boijmansvanbeuningen;;;
#coronaquarantine walk;;;
#quarantine #igersrotterdam #instawalk010 #rottergram010 #rottergram #rotterdam #wandeling",,1.0,['Outside'];;;
Individual	Private	57	5	2020-04-13		351	62	Another beautiful building under development in Rotterdam. #kameraexpress #mooieluchten #rottahistorica #rottergram #gersmagazine #igersrotterdam #skylinerotterdam #skyline #boymansvanbeuningen #boymans #depot #rotterdamhotspots #rotterdamcity #rotterdam	['@user it’s actually done' '🍵🥣' '👍🏼👍🏼']	1.0	['Outside'];;;
Private tourism outlet,Private,91,1,2020-04-14,Depot Boijmans van Beuningen,16365,92,".;;;
show something beautiful of your city every day;;;
-;;;
-;;;
-;;;
-;;;
#architect #WinyMaas #Depot #BoijmansvanBeuningen #skyline #Rotterdam #inspiration is #everything #cloudscape #super_holland #wanderlust #urbanlife #agameoftones #top_hdr_photo #visualsoflife #moodygrams #worldcaptures #thecreatorclass #createexploretakeover #stredayoftonearchitecture flattenthecurve #icons #pics4corona #storytelling #tourguide @user.maas #rotterdamhoegaathet",['🤪'],1.0,['Outside…
Individual,Private,82,4,2020-04-14,Depot Boijmans van Beuningen,6446,86,Pathfinding through the concrete jungle of Rotterdam #rotterdamcity #makeshithappen #boijmansvanbeuningen #museumpark #urbanphotography #cityphotography #architecturephotography #rotterdamhotspots #rotterdam010 #rotterdam_holland,"['I don’t understand the building of giant mirror-clad blobs or buildings. Won’t the mirrors jus…
'👏❤️👏😍']",2.0,['Outside' 'Outside'];;;
Individual	Private	70	4	2020-04-14	Museumpark	378	74	#architecture #gemeenterotterdam #rotterdam #rottergram #loverotterdam #reflections #boijmansvanbeuningen #depot #museum	['👏👏👏' '🙌🌿🌱']	1.0	['Outside'];;;
Public institution,Public,2069,44,2020-04-15,"Rotterdam, Netherlands",27635,2113,"Can you see what's new? Last week @user started with the plantation of 75 birch trees on top of the Depot to grace the future rooftop garden. Are you looking forward to the opening? 😍⁠;;;
⁠;;;
⁠;;;
#📷 @user.tekrul⁠;;;
⁠;;;
⁠;;;
Want to be featured too? Use #loverotterdam or tag us @user / #rotterdam_info for a chance to get featured!⁠","['Thanks Saintley! Always good to see you and thanks for your stunning images! 🖤';;;
'How disappointing to try to pay your order and then not getting it after all!!';;;
'Sold out😭\n\nIs there resale?' ""I couldn't buy it...😢I want to resell🥺"";;;
'Boooh missed it :(' '❤️' '♥️♥️';;;
'So much reflections and I love the stairs my dear friend! 👍🏼😯💫👍🏼';;;
'Very cool!' '@user';;;
'I don’t get it. This is the most dangerous possible structure for birds. It kills them! They think there is a continuation and crash. How environmentally friendly is this? Sad that architects still do this';;;
'🔥🔥🔥👏' '💙💙💙💙' '😍🥂👍' 'Sold out' '😢😢' '@user' '😍' '💯💕' 'Number one!';;;
'Wow	fantastic building	concept	design - and pictures!👌🏻💯';;;
'Cool building 👌';;;
'Funny shape	infinite mirror & preserving use well set in perspective by your photos (love the 1rst one💛) thanks for sharing👏💫';;;
'Very interesting shot👌🔥🔥']",1.0,['Outside'];;;
Individual,Private,21,2,2020-04-15,,888,23,"Depot Boijmans Van Beuningen through the gates of the NAI building, museum park Rotterdam 😎.....;;;
.;;;
.;;;
.;;;
#boijmansvanbeuningen #bluehour #lights #rotterdam_gallery #rotterdam_info #kameraexpress #moodygrams #night #world_photography_page #worldbestgram #city #europe #010 #kommieuitrotterdamdan #bns_earth #netherlands #zoomnl #nightphotography #city #rotterdamcentraalstation #rotterdamcentraal #centralstation #holland_photos #rotterdamcity #holland #rotterdam #museumpark #ditisrotterdam #architecture…
Individual,Private,40,0,2020-04-15,,888,40,"What an impressive building 😃 Depot Boijmans Van Beuningen, museum park Rotterdam 😎.....;;;
.;;;
.;;;
. #bluehour #lights #rotterdam_gallery #rotterdam_info #kameraexpress #moodygrams #night #world_photography_page #worldbestgram #city #europe #010 #kommieuitrotterdamdan #bns_earth #netherlands #zoomnl #nightphotography #city #rotterdamcentraalstation #rotterdamcentraal #centralstation #holland_photos #rotterdamcity #holland #rotterdam #museumpark #ditisrotterdam #architecturephotography #archite…
Individual,Private,16,0,2020-04-15,,888,16,"Chabot Museum, museum park Rotterdam 👍🏼😁....;;;
.;;;
.;;;
.;;;
;;;
Depot Boijmans Van Beuningen through the gates of the NAI building	museum park Rotterdam 😎.....;;;
.;;;
.;;;
.;;;
#architecture #bluehour #lights #rotterdam_gallery #rotterdam_info #kameraexpress #moodygrams #night #world_photography_page #worldbestgram #city #europe #010 #kommieuitrotterdamdan #bns_earth #netherlands #zoomnl #nightphotography #city #rotterdamcentraalstation #rotterdamcentraal #centralstation #holland_photos #rotterdamcity #holland #rotterdam #museumpark #ditisrotterdam #architecturephotogra…
Individual,Private,22,2,2020-04-15,,888,24,"The New Institute, Museum Park Rotterdam ..;;;
.;;;
.;;;
.;;;
;;;
Depot Boijmans Van Beuningen through the gates of the NAI building	museum park Rotterdam 😎.....;;;
.;;;
.;;;
.;;;
#architecture #bluehour #lights #rotterdam_gallery #rotterdam_info #kameraexpress #moodygrams #night #world_photography_page #worldbestgram #city #europe #010 #kommieuitrotterdamdan #bns_earth #netherlands #zoomnl #nightphotography #city #rotterdamcentraalstation #rotterdamcentraal #centralstation #holland_photos #rotterdamcity #holland #rotterdam #museumpark #ditisrotterdam #architecturephotogra…
Individual,Private,15,0,2020-04-15,,888,15,"The Depot in the dark 🤣😋😎📸...;;;
.;;;
.;;;
.;;;
;;;
Depot Boijmans Van Beuningen through the gates of the NAI building	museum park Rotterdam 😎.....;;;
.;;;
.;;;
.;;;
#boijmansvanbeuningen #bluehour #lights #rotterdam_gallery #rotterdam_info #kameraexpress #moodygrams #night #world_photography_page #worldbestgram #city #europe #010 #kommieuitrotterdamdan #bns_earth #netherlands #zoomnl #nightphotography #city #rotterdamcentraalstation #rotterdamcentraal #centralstation #holland_photos #rotterdamcity #holland #rotterdam #museumparkrotterdam #museumpark #ditisro…
Individual,Private,100,12,2020-04-15,Depot Boijmans van Beuningen,2390,112,"Hi! Let's talk about what's new in Rotterdam?;;;
.;;;
Anyone who likes to walk around here has seen a different movement at #museumpark. Concrete mixers	sand trucks	awnings... .;;;
In early 2019 I visited the last exhibition of the @user museum before its temporary closure	the Bauhaus one	do you remember? There was a post about this visit here in the feed.;;;
The fact is that at the exit there was a model. It was a beautiful	futuristic building	all mirrored. I was delighted! 😍 Then I found out it would be the new Depot Boijmans van Beuningen.;;;
.;;;
It is a new museum attached to the existing one	with a different concept. The collection started about 170 years ago and the idea is to allow visitors to have contact with the 151	000 pieces of the Boijmans collection. Before	only 8% was possible and the rest was inaccessible to the public.;;;
.;;;
The Depot is still under construction	but as you can see (drag the screen 👆🏻 and check out the stories)	everything is well advanced. Last week the rooftop trees started to be planted! Through a public-private partnership the necessary amount has been raised	but you can help finish it in a few ways:;;;
.;;;
1. Buy the Depot themed puzzle for €29.95. A great hobby for these quarantine times!;;;
2. Adopt one of the mirrors in the building and choose whether or not to put your name on it.;;;
3. Make a donation of €10	€50	€100 or €250 and contribute to the completion of this Rotterdam architectural masterpiece.;;;
.;;;
All information is on the website www.boijmans.nl/eu/depot/build-with-us;;;
.;;;
The entire construction timeline can also be found on the website. The construction company promises to deliver the building for the second half of 2021. Let's hope the pandemic doesn't delay this amazing work	right?! Share so more people know about #depot!;;;
.;;;
This post is a partnership with @user	the best guides in Holland! Follow their profile!;;;
.;;;
📷: @user .;;;
.;;;
#architecture #europe #nl #netherlands #citycenter #museumpark #rotterdammakeithappen #loverotterdam #visitrotterdam #tudoholanda #010 #rotterdaminpixels #roffa #rdam #rotterdam #enjoyyourcity #masterpiece #collection #boijmans #concept #park #culture #art #renovation #museum #building",['❤️❤️❤️❤️❤️❤️👌🏼👍🏻' '👏' '#jj_forum_3273' 'Toffe plek en een toffe foto 😃👌'],4.0,['Outside' 'Outside' 'Outside' …
Individual,Private,12,0,2020-04-15,Depot Boijmans van Beuningen,487,12,"Art work not on display at the regular museums. Will be displayed at Rotterdams new Depot. Mirror building, reflection of my building is also visible. Still under constuction",,3.0,['Outside' 'Outside' 'Outside'];;;
Individual	Private	35	2	2020-04-15	Depot Boijmans van Beuningen	576	37	Architecturen vs Naturen (2)	['❤️' '😍😍😍']	1.0	['Outside'];;;
Individual,Private,23,3,2020-04-15,Depot Boijmans van Beuningen,210,26,"Night @ the museum;;;
.;;;
.;;;
.;;;
.;;;
.;;;
#covid #avondwandeling #boijmans #boijmansvanbeuningen #depot #spiegeltjespiegeltje #bijnaaf #makesmehappy #skitterend #rotterdamhotspots",['👏' '#architectuur #architectuurfotografie'],1.0,['Outside'];;;
Individual,Private,20,0,2020-04-16,Museumpark,291,20,"Keep up the spirit!;;;
#wandelendoetjegoed #museum #depotboijmansvanbeuningen #rotterdam",,3.0,['Outside' 'Outside' 'Misc'];;;
Individual	Private	16	0	2020-04-17		317	16	#rotterdamvanuitdelucht #rotterdam #zorgvoorelkaar #erasmusmc #booijmansdepot #museumpark #gift tip #gift voucher #daslief @user		1.0	['Misc'];;;
Individual,Private,210,7,2020-04-17,Depot Boijmans van Beuningen,2057,217,"Mirror, mirror in the city, can we go to the pub again? We're fed up.;;;
.;;;
#Rotterdam #rtmxl #Architecture #Museumpark #MVRDV #BoijmansvanBeuningen #Depot #Boijmans",['#architectuur #architectuurfotografie' '🔥☕🔥' '😍' '👏🏻'],1.0,['Outside'];;;
Individual,Private,19,1,2020-04-17,,67,20,#Rotterdam #Depot #boymansvanbeuningen #Art,"['Great pic, where is It? The metro station?']",1.0,['Outside'];;;
Enterprise,Private,762,18,2020-04-17,Depot Boijmans van Beuningen,28544,780,"🤔 Can you count the number of mirrors of the state-of-the-art 'Depot Boijmans van Beuningen'? 📸 @user.i;;;
;;;
#boijmans #gemeenterotterdam #rotterdam #igersrotterdam #rotterdam #rotterdamhotspots #010 #roffa #hotspotsrotterdam #rotterdam010 #super_holland #city #rotterdamcity #rotterdamstagram #rotterdaminthepicture #picoftheday #photooftheday","['👌🏻' 'DePot' '@user' '👏👏❤️' '💗' '🖤' '@user' '@user' '👏' '💙' '💚👏';;;
'👌🏻👌🏻👌🏻👍🏻👍🏻👍🏻']",1.0,['Outside'];;;
Individual,Private,21,0,2020-04-18,,1278,21,"Impressive photo of the art depot of Boijmans van Beuningen. Vipe Welding has carried out various activities for this project.;;;
#vipe #VinkGroepKatwijk #lassen #atrium #spiegels #kunstdepot #museumpark #Rotterdam #techniek #bouw #Beuningen #Boijmans #museum #Welding",,1.0,['Outside'];;;
Individual,Private,19,0,2020-04-18,,323,19,"Construction site of the Depot Boijmans van Beuningen in Rotterdam, the Netherlands #construction #constructionsite #mirrors #depot #depotboijmansvanbeuningen #depotboijmans #boijmansvanbeuningen #boijmans #museumboijmansvanbeuningen #storage #storageofartworks #artworks #151000artworks #museumcollection #40metershigh #artcollection #collection #shiny #…
Individual,Private,41,1,2020-04-18,Depot Boijmans van Beuningen,864,42,"The new depot of the Boijmans van Beuningen museum in Rotterdam. An incredibly beautiful building that reflects the skyline of Rotterdam! How cool is that!;;;
The depot will open in 2021. Hopefully we can all visit again by then! 😉 📸Photo credit: Laurens van de Vijver;;;
;;;
#Museum Boijmans Van Beuningen #art #kunst #010 #museumparkrotterdam #architectenbureauMVRDV #museumpark #buildings #rotterdamseskyline #gebouwen #architectuur #architecture #skyline #rotterdam #museum",['🔥🔥🔥'],1.0,['Outside'];;;
Individual,Private,52,2,2020-04-19,"Rotterdam, Netherlands",571,54,"Woke up at 6, did something different than normal and got on my bike. Of course the shots are super cliché, but I still really liked to get some early exercise and explore my city with a fresh perspective. .;;;
.;;;
#rotterdam #photography #shotoniphone #rendernotarender #erasmusbrug #depotboijmansvanbeuningen #cliche #cliché #clichê #clichè #lovetheclichehashtagsuggestions #whocares #whocaresaboutcliches #whocaresaboutyourlonelysoul #hashtagsuggestions #📷 #🌇",['❤️' '💕🌷'],10.0,"['Misc' 'Misc' 'Misc' 'Misc' 'RoofTopTerrace' 'RoofTopTerrace' 'Misc';;;
'RoofTopTerrace' 'Outside' 'Misc']";;;
Individual,Private,14,0,2020-04-19,Museum Boijmans Van Beuningen,239,14,"Museum Boijmans van Beuningen is a museum for visual art, located at the Museumpark in Rotterdam. ;;;
The museum has creations in the field of design and visual and applied art. The collection of drawings is one of the most important collections in the world. Boijmans Van Beuningen offers an overview of Dutch and European art	from the early Middle Ages to the 21st century. ;;;
The collection includes paintings by Bruegel	Jan van Eyck	and Rembrandt	but also by Salvador Dalí. ;;;
The museum is currently building a depot for its exhibition	a real eyecather! Come check it out ;);;
•;;;
•;;;
•;;;
•;;;
•;;;
#rotterdam #rotterdam010 #museumpark #boijmansvanbeuningen #art #artexhibition #salvadordali #rembrandt #groupevents #incentives #yourdmc #stayhome #staysafe",,5.0,['Outside' 'ArtStorage' 'Misc' 'Misc' 'Outside'];;;
Enterprise,Private,555,18,2020-04-19,Depot Boijmans van Beuningen,6825,573,"#boymansvanbeuningendepot #boymansvanbeuningen #rotterdam#architectura#mirror #architecturelovers #010byday #architecture_hunter#reflection #architecturelovers#mirrorshot #architecturephotography#modernarchitecture #architectureporn#spiegelbeeld #rotterdam #architecturepower#architecture_view #architecture #architexture#0…
#rotterdamcity#modernbuilding #gemeenterotterdam#010rotterdam;;;
#greatarchitecture#coolarchitecture","['👌🏼🖤';;;
'I love this! Reminds me of Beijing Phoenix International Media Center 😍';;;
'❤️❤️❤️❤️' '😻🎈' '😍' '❤️' '❤️❤️😍😍' '❤️' '👌' '❤️' 'Nice shot' 'Supertof!';;;
'Great shots!' '🖤' '💚' '🤩' '👌👏👌']",4.0,['Outside' 'Outside' 'Outside' 'Outside'];;;
Individual,Private,29,0,2020-04-19,Museumpark,136,29,"Walked by Depot today! It looks amazing, can not wait to see it open! #boijmansvanbeuningen #museumpark",,2.0,['Outside' 'Misc'];;;
Individual,Private,35,2,2020-04-19,Depot Boijmans van Beuningen,909,37,"Nice weekend;;;
@user;;;
@user;;;
@user;;;
@user;;;
#depotboijmansvanbeuningen#;;;
;;;
#rotterdam#girlsinrotterdam#rotterdamcity#igersrotterdam#travelawesome#rotterdamtravel#museumpark#architecture#kunstmuseum#roffalove#iloverotterdam#visitrotterdam#rotterdam010#rotterdamhotspot#igersrotterdam#rotterdamgirls#rotterdammakeithappen#rotterdam#macrotterdam#major trade#major trade #",['👍👍' '👏👏👏👏👏👍👍👍👍'],1.0,['Outside'];;;
Individual,Private,35,4,2020-04-19,,157,39,"Still a beer in town.....;;;
#one and a half meters #BoijmansVanBeuningen #depot #Rotterdam","['😍😍😍' 'Something unique ... you are very good, congratulations']",2.0,['Misc' 'Outside'];;;
Individual,Private,54,0,2020-04-20,Depot Boijmans van Beuningen,546,54,"JERRY// QUARANTAINE// 19.04.2020;;;
•;;;
•;;;
•;;;
•;;;
#covid #corona #mask #quarantine #rotterdam #intelligentlockdown",,1.0,['Misc'];;;
Enterprise	Private	39	1	2020-04-20	Depot Boijmans van Beuningen	729	40	Boijmans van Beuningen depot by MVRDV.	['👍👍👍👍👍']	1.0	['Outside'];;;
Individual,Private,51,5,2020-04-20,Depot Boijmans van Beuningen,863,56,"The construction work of this massive, spectacular museum is still on going and I can't wait to visit this beauty. 2021🤞#depotboijmansvanbeuningen .;;;
.;;;
.;;;
.;;;
.;;;
.;;;
.;;;
.;;;
.;;;
#depot #boijmans #gin_ginger #roffalove #rotterdamcity #rotterdambyday #010byday #gemeenterotterdam #museumpark #rotterdamhotspots #rotterdam #rotturban #iloverotterdam #visitrotterdam #rotterdamtourism #Roffa #digitalexpression #tinyuniverse #dreaminginpictures #dreamwonderland #architecturelovers #architectureporn #reflectionphotography #zoomnl #gers #europestyle_netherlands #awesomeholland #di…
Enterprise,Private,87,1,2020-04-20,Rotterdam,3975,88,"📸☀️;;;
#architecturephotography #sunnyday #lentegevoel #blokjeom #walkinthepark #springvibes #iphonephotography #traveltheworld #hdrphotography #rotterdam_gallery #rotterdam010 #rotterdamhotspots #skylinerotterdam #skylinephotography #uniquebuilding #art #extraordinary #mirroreffect #construction #buildingphotography #building #almostdone #architectuur #travelphotography #photography #rotterdam #archite…
Enterprise,Private,1078,33,2020-04-20,Depot Boijmans van Beuningen,22854,1111,A new iconic building in Rotterdam! What do you think of the Depot of @user? 💜#WeekendsinRotterdam,"['❤️' '👷\u200d♀️👌🏼' '💚🔥' 'Showcases?' '😍😍😍👌👌👌👌' 'Yessss 🎉🥰' '💙💙💙' '🖤' '🤩';;;
'👑' 'Will the rooftop be open for the public?' '👌👏👌' '❤️';;;
'#instawalk010 #roffa #igersrotterdam #heelnederland_fotografeert #holland_photolovers #hollandinbeeld #pixxzuidholland #hetdepot #artlovers #boymansvanbeuningen #citycaptures #citylovers #architecture';;;
'👌🌈' 'Wonderful!!! I love the pic with the umbrella woman 💛👏🏻' '💙' '👏';;;
'Our specialty is to put the top in a rooftop (party) 😛' 'Cool';;;
'I really envy you!! I didn’t reserve on time😓' '🧡' '❤️❤️' '💕💕💕💕💕']",1.0,['Outside'];;;
Individual	Private	20	1	2020-04-20	Depot Boijmans van Beuningen	178	21	#cities #city #urban #photo #photography #architecture #culture #sun #livable #trip #fan #fancy #class #cool #beauty #insta #instagood #bright #fun #instagram #art #rotterdam #space #square #skyline #highrise #nature #greencity	['🔥🔥']	1.0	['Outside'];;;
Individual	Private	52	0	2020-04-20		1253	52	Now all the time to enjoy my beautiful view @user @user #coronabreak #underconstruction #boymansvanbeuningen #rotterdam #kiewietdejongekliniek		1.0	['Misc'];;;
Individual,Private,44,7,2020-04-21,,444,51,"Depot, Rotterdam ",['🔥' 'follow @user 😍🚌' '@user' '🙌🏻 #010'],1.0,['Outside'];;;
Individual	Private	31	0	2020-04-21	Rotterdam Centrum	286	31	#good morning #rotterdam #010 #running #bartlopenhard #running #irun 🏃‍♂️ #stadhuis #coolsingel #depotboijmansvanbeuningen #wittedewithstraat		4.0	['Misc' 'Outside' 'Misc' 'Misc'];;;
Individual,Private,49,2,2020-04-21,Depot Boijmans van Beuningen,838,51,"Nobody - a series inspired by the streets of Rotterdam in times of the corona crisis. A time in which the city is silent, social interaction is being replaced by empty streets. On the pavements which used to be covered in footsteps, now all you will find is the wind. The absence of people is embodied by just showing a garment…
Nobody is a collaboration between @user residents.;;;
;;;
#designer @user ;;;
#styling @user ;;;
#photography @user & @user",['🙌🙌'],1.0,['Misc'];;;
Individual,Private,252,5,2020-04-21,Depot Boijmans van Beuningen,1753,257,"If the sky is the limit, I'm reaching for the stars • Aftershock 🚀📸 || #Kawasaki #Versys650 #KawasakiVersys650 #Mivv #Suono #KawasakiVersys #Motorbike #BikeLife #Biker #MivvExhaust #BikeAdventure #Motorcycle #InstaBiker #Motor #Adventure #DBkiller #PictureOfTheDay #Netherlands #Architecture #Rotterdam #KawasakiClub #Exhaus…
'#depotboijmans #gemeenterotterdam #rotterdam #igersrotterdam #rotterdam #rotterdamhotspots #010 #roffa #hotspotsrotterdam #rotterdam010 #super_holland #city #rotterdamcity #rotterdamstagram #rotterdaminthepicture #010byday';;;
'#design by @user']",1.0,['Misc'];;;
Enterprise,Private,62,2,2020-04-21,Depot Boijmans van Beuningen,3780,64,"#whomademyclothes That’s what #fashionrevolutionweek is all about. The talented @user @user and @user captured products of local makers in their beautiful new series NOBODY. In this image, a jumpsuit by the very talented @user ;;;
NOBODY is a photo series inspired by the streets of @user during the corona crisis. A time when the city comes to a standstill	social interaction is replaced by distance and by empty streets. Busy highlights in Rotterdam are deserted. The streets	normally a stage for fashion designers	are empty. In the photos	the garments embody the desire for contact: a canvas	a body	a touch. ;;;
NOBODY offers a spotlight to products of Rotterdam designers, in the time they need it the most. Buying these products means you can ask the designer face to face how and where the garment is made, and why. What better way to celebrate #fashionrevolutionweek than by #supportingyourlocals @user @user",['That looks flashy - new offices?' '#fiftyshadesofgrey'],1.0,['Misc'];;;
Individual	Private	15	1	2020-04-21	Depot Boijmans van Beuningen	191	16	#rotterdam	['❤️']	1.0	['Outside'];;;
Individual,Private,49,4,2020-04-21,Depot Boijmans van Beuningen,698,53,"The new Rotterdam icon under construction. Hopefully opening takes place in better times, and we all can enjoy the interior too;;;
;;;
#010 ;;;
#boijmansvanbeuningen ;;;
#rotterdam ;;;
#mycity ;;;
#rottergram ;;;
#skyline ;;;
#architecture ;;;
#netherlands ;;;
#coronadays ;;;
#staysafe ;;;
#bluesky ;;;
#citywanderer",['😍' '👏👏👏❤️'],1.0,['Outside'];;;
Individual,Private,97,5,2020-04-21,Museum Boijmans Van Beuningen,1046,102,"Corona walks part 9.;;;
.;;;
.;;;
Acting like a tourist in your own city. .;;;
.;;;
.;;;
.;;;
.;;;
#Rotterdam #coronawalks #bluesky #bue #architecturephotography #architecture #reflections #depot #boijmansvanbeuningen #museumpark #010latenzien #010","['💙' 'Love the feed ✨ DM @ user real quick' '@user';;;
'Hit us up DM us @user']",1.0,['Outside'];;;
Individual	Private	117	2	2020-04-22		5908	119	The pot has plants now. New pot in town. #depot #rotterdam #boijmansvanbeuningen @user #mvrdv #pot #reflection #depotboijmansvanbeuningen	['🤩' '🖤']	1.0	['Outside'];;;
Individual,Private,36,5,2020-04-22,,136,41,Boijmans van Beuningen depot #museumpark #spiegels #mirrors #museum #boijmansvanbeuningen #inrotterdam #traffic #rotterdambynight #rotterdam_info #roffa #rotterdaminthepicture #010bynight #rotterdam010 #loverotterdam #010 #rotjeknor #rottergram #rotterdamcity #rotterdam,"['What a wonderful building! I remember you showed me the land where it was going to…
'💙' '❤️']",1.0,['Outside'];;;
Individual,Private,574,9,2020-04-22,Depot Museum Rotterdam,4789,583,"Museum, the opening of which I really look forward to!;;;
⠀;;;
Construction of the world's first art depository	which will provide access to the full collection of the @user museum	began in 2017.;;;
⠀;;;
Depot is a completely new space: alone or with a guide	you can view 151	000 works of art	and see what is usually hidden from our eyes - storage and restoration.;;;
⠀;;;
The collection of the Boijmans Van Beuningen Museum has been replenished for 170 years	and currently only 8% of the total collection can be seen in the monumental museum building. After the Depot opens in 2021	everyone will have the opportunity to see the full collection	some of which will be displayed in floating display cases.;;;
⠀;;;
A week ago	75 10-meter birch trees were planted on the roof of the building. The trees are ten to fifteen years old and will form part of a beautiful park at a height of 34 meters. It will be possible to climb completely free of charge on a high-speed lift	and we will definitely go there on a walk around Rotterdam to enjoy the panorama of the city ❤️;;;
⠀;;;
And today at 20:00 Moscow time	come to my live broadcast	I will communicate with the guest just about Rotterdam. Do you like the Depot building? 🌳;;;
⠀;;;
#nevada_where to go #nevada_netherlands",['Great shot 👏' 'Love love loving this 👏👏👏' '😍' '⭐️😍'],1.0,['Outside'];;;
Enterprise,Private,64,0,2020-04-22,Museumpark,1012,64,"M I S S L I V I N G R O T T E R D A M;;;
;;;
After more than 5 weeks	I took my bike out yesterday to check all things that I have been reading about: trees on the roof of #collectiegebouw .... #depotbvb #DEPOT @user;;;
;;;
75 #betula #trees for the #rooftopsculpturegarden ;;;
Collection building is unique. Here 151.000 art pieces from the @user #artcollection will be centrally stored. The rooftop is open to the public	hopefully the second half of 2021 and in the future there will be tours through the building. I am a big fan of this building	the spot and what the future holds.;;;
;;;
It was quite an adventure	as without noticing I got myself locked in Museumpark.;;;
;;;
#rotterdam semi #lockdown #staysafe #keepdistance #stayhome #architecture #urbancool #joinmelater @user #mirrorfacade #museumpark #tomyself #architectlovers #artlovers #weekendsinrotterdam",,7.0,['Outside' 'Outside' 'Misc' 'Outside' 'RoofTopTerrace' 'Outside' 'Outside'];;;
Individual,Private,26,13,2020-04-22,Depot Boijmans van Beuningen,101,39,"""Pot"" #rotterdaminthepicture#map_of_europe #nederland_ontdekt #netherlands #hollandinbeeld #hollandinbeeld #holland_photolovers #rotterdamwatbenjemooi #rotterdam010 #makeithappen #rotterdamhotspots #rotterdampilots #rotterdamcity #rotterdam #depotmuseum #depot #museum#boymansvanbeuningen",['👏' '@user 😻😻😻' '💕' '🙌'],1.0,['Ou…
Individual	Private	23	0	2020-04-22	Museumpark	213	23	#Rotterdam #nightfall #boymansvanbeuningen #art #depot #architecture #nice #view #reflections		1.0	['Outside'];;;
Individual	Private	49	1	2020-04-22	Depot Boijmans van Beuningen	941	50	#roffa #rotterdam #rotterdamcity # rotterdam010 #loverotterdam #centrum #museum #depotboijmansvanbeuningen #depot #hollandarchitecture #indacity # namieście #zziomkiem #withfriend #kentakicrew #spacer #chill #piona #Graba #pozdro #tobyłdobagryday #tobyłdobagryday #tobyłdobagryday #tobyłdobagryday	['🔥🔥🔥']	1.0	['Outside'];;;
Enterprise,Private,974,25,2020-04-23,Depot Boijmans van Beuningen,22854,999,"Another amazing shot of the @user depot, captured by @user.tekrul. ✨💛 Have you already seen it? ⠀⠀⠀⠀⠀⠀⠀⠀⠀;;;
How do you keep busy at home? Share your tips below! In the meantime	you can find articles that can be useful for you now via the link in our bio	such as shopping online at shops in Rotterdam	museums in Rotterdam that started online initiatives	tasty recipes & hotspots that deliver food in Rotterdam. ✅;;;
⠀⠀⠀⠀⠀⠀⠀⠀⠀;;;
#WeekendsinRotterdam","['Still around?' 'Yes please:)' '👌' '🔥🔥🔥🔥🔥🔥🔥🔥' '💙💙💙' '🎉❤️❤️🤩🤩🤩😊' '🙏🏼' '💙';;;
'🤩' 'Very stylish!' '👌💚' '🙌' '👌🏻👌🏻👌🏻' '💙' 'Awesome photos! 😍' '🖤🖤🖤' '💙';;;
'😍' 'It took me a second to figure out your hat lol']",1.0,['Outside'];;;
Private tourism outlet,Private,117,1,2020-04-23,Museum Boijmans Van Beuningen,16365,118,".;;;
show something beautiful of your city every day;;;
-;;;
-;;;
-;;;
-;;;
#architect #WinyMaas #Depot #BoijmansvanBeuningen #skyline #Rotterdam #inspiration is #everything #crane #super_holland #wanderlust #urbanlife #top_hdr_photo #visualsoflife #moodygrams #worldcaptures #thecreatorclass #createexploretakeover #streetdreamsmagaturewayexplore_ureshot #photooflife flattenthecurve #icons #pics4corona #storytelling #tourguide @user.maas #rotterdamhoegaathet",['😍😍😍'],1.0,…
Individual	Private	16	0	2020-04-23	Depot Boijmans van Beuningen	178	16	#cities #city #urban #photo #photography #architecture #culture #sun #livable #trip #fan #fancy #class #cool #beauty #insta #instagood #bright #fun #instagram #art #rotterdam #space #square #skyline #highrise #nature #greencity #depot		1.0	['Outside'];;;
Individual,Private,53,4,2020-04-23,Depot Boijmans van Beuningen,1343,57,"thePot of gold 😍 #nofilter #010byday #skylinerotterdam #netherlands #nederland #roffa #rotterdamcity #010 #citypics #urbanphotography #gemeenterotterdam #igrotterdam #ig_rotterdam #uit010 #uitrdam #uitrotterdam #roffa #igersrotterdam #gersmagazine #sunset #gers #depotboijmansvanbeuningen;;;
#rotterdam",['@user' '<3' '👷🏻\u200d♂️😘'],1.0,['Outside'];;;
Individual,Private,54,1,2020-04-24,Depot Boijmans van Beuningen,652,55,"...;;;
This is also Rotterdam. The Depot seen from Het Nieuwe Instituut.;;;
;;;
As the reflective exterior of 'the pot' nears its completion	you will see more and more photos of this 'art warehouse' of the Boijmans - Van Beuningen museum. Of course we can't wait for the doors to open	but that will take at least another year.;;;
;;;
The design of 'the pot' is by Winy Maas and the building is 40 meters high.;;;
•;;;
#depot #architect #winymaas #architecturelovers #artarchitecture #urbanarchitecture #mvrdv #architecture #architectuur #sjarelex #art #kunst #museum #rotterdam #museumpark #boijmansvanbeuningen #boijmans #kunstmagazijn",['🤩🤩🤩'],1.0,['Outside'];;;
Enterprise	Private	10	0	2020-04-24	Depot Boijmans van Beuningen	856	10	after the Genoa bridge in second place Boijmans depot🦋🦋🦋🦋🦋🦋🦋🦋🦋🦋		1.0	['Misc'];;;
Affiliated enterprise,Public,16,1,2020-04-24,,3118,17,"In addition to Depot @user Van Beuningen making the entire of the museum's collection publicly accessible, visiting the roof garden using the express lift will be free. The bowl shape minimizes the depot’s ground surface, while maximizing the roof area where 75 downey birch trees are planted and there are views of the city.;;;
.;;;
.;;;
.;;;
#boijmansvanbeuningen #boijmans #artcollection #rotterdammuseum #rotterdamrooftop #depot #museumdepot #museumpark #rotterdam #museumcollection",['😍'],1.0,['Outside'];;;
Individual,Private,17,2,2020-04-24,"Rotterdam, Netherlands",167,19,"Depot Boymans van Beuningen;;;
;;;
#depotboymansvanbeuningen#depot#boymansvanbeuningen#museumcontemporaryart#contemporaryart#artdepot#rotterdamcitycenter#@user#museumparkrotterdam#art#architecture #architectuur#architectureinrotterdam#mvrdv#",['😘' '😍😍'],3.0,['Outside' 'Outside' 'Outside'];;;
Individual,Private,12,0,2020-04-24,"Rotterdam, Netherlands",314,12,Checking out the #depotboijmansvanbeuningen in #rotterdam,,1.0,['Outside'];;;
Individual,Private,121,9,2020-04-24,,2101,130,"I like De pot.;;;
.;;;
.;;;
.;;;
#depot #museum #boijmans #city #architecture #archidaily #010 #rotterdam #rotterdamcity",['😍' '😻😻😻' '❤️❤️❤️' '❤️'],2.0,['Outside' 'Outside'];;;
Individual,Private,32,0,2020-04-25,"Rotterdam, Netherlands",743,32,Cycled around #bridges of #rotterdam today! #waarisruby #depotboijmansvanbeuningen #opdepedalen #stoempen #racen #holland #gerardcoxtisweervoorbijdiemooiezomer #euromasters #ketelbinkie #rotte #klimmen #kippunten #ridesolo #garmin #strava #racebike #fietsen #katendrecht #erasmusbrug #vanbrienenoordbrug,,6.0,['Misc' 'Misc' 'Misc' '…
Individual	Private	13	0	2020-04-25		289	13	That's getting along nicely 👍 #depotboijmans #museumpark #rotterdam #lekkerdoorbouw. Nice picture by @user		1.0	['Outside'];;;
Individual	Private	34	0	2020-04-26	Depot Boijmans van Beuningen	1008	34	Have you seen our project #nobody already?! I did this collab with @user @user and @user to support Rotterdam designers from @user 🎉 you can buy this beautiful jumpsuit from @user and with code NOBODY2020 you’ll get a nice treat as well! 🌟		2.0	['Misc' 'Misc'];;;
Individual,Private,39,3,2020-04-26,"Rotterdam, Netherlands",372,42,"Sunset in Rotterdam 😍🚴🏻‍♀️🤸‍♀️;;;
#rotterdam #spring2020 #quarantine #stayhealthy #staysafe #staypositive #covid_19 #biking #museumpark #depotboijmansvanbeuningen #euromast #rijnhaven #sunset",['👏🏼👏🏼👏🏼' '🖤🔥⚡️'],2.0,['Misc' 'Outside'];;;
Individual	Private	52	0	2020-04-26	Depot Boijmans van Beuningen	997	52	#depot #depotbojimansvanbeuningen #mirror #camera #bicycle #bike #sunset #perspective #glass #facade #mvrdv #bojimansvanbeuningen #museum #architecture #architettura #archdaily #archiviews #archilovers #architectureporn #rotterdam #rdam #holland #netherlands #olanda #ollolanda #paesibassi #street #walkway		1.0	['Outside'];;;
Individual	Private	7	0	2020-04-26	Depot Boijmans van Beuningen	135	7	Depot of the Boijmans van Beuningen.		3.0	['Outside' 'Outside' 'Outside'];;;
Individual,Private,32,0,2020-04-26,Depot Boijmans van Beuningen,312,32,"A new museum is rising... and reflecting!;;;
#depot #boijmansvanbeuningen #museum #urban #architecture #photography #art #culture #city #rotterdam #nl #shotoniphone #rotterdaminpixels",,1.0,['Outside'];;;
Individual,Private,54,0,2020-04-27,"Rotterdam, Netherlands",4686,54,"Ａｒｃｈｉｔｅｃｔｕｒｅ;;;
.;;;
.;;;
#rotterdam #boijmans #boijmansvanbeuningen #depotmuseumboijmansvanbeuningen #depot #erasmus #erasmusmc #ig_architecture #instarotterdam #ig_rotterdam #maasstad #havenstad #gemeenterotterdam #gers #010isntjustacode #010byday #archi_unlimited #architecture #instaarchitecture #rottergram #rottergram010 #010latenzien",,1.0,['Misc'];;;
Individual,Private,30,2,2020-04-27,Museum Boijmans Van Beuningen,182,32,"#kingsday;;;
#depot is nearing completion;;;
#boymans;;;
#mirror of #Rotterdam;;;
#architecture;;;
#rottergram;;;
#architecturephotography ;;;
#photography ;;;
#rotterdambyday",['Echt tof!'],2.0,['Misc' 'Misc'];;;
Individual	Private	37	0	2020-04-27	Depot Boijmans van Beuningen	580	37	📍Saturday’s walk around town with @user #depotboijmansvanbeuningen #boijmansvanbeuningendepot #depotboijmans #boijmansvanbeuningen #rotterdam #skyviews		1.0	['Outside'];;;
Affiliated enterprise,Public,30,3,2020-04-28,,3118,33,"In the central area of the Depot @user Van Beuningen will be a large rectangular Atrium running from the ground floor up to the roof of the building. In the space there will be zigzag staircases in the style of Giovanni Piranesi, the Italian draughtsman famous for his sketches of imaginary buildings. The displays will form a 'Three-dimensiona…
;;;
The Depot Boijmans Van Beuningen	opening in 2021	is the world's first publicly accessible museum storage depot.;;;
.;;;
.;;;
.;;;
#boijmansvanbeuningen #boijmans #rotterdammuseum #rotterdam #piranesi #3dmaze #zigzagstairs #newarcitecture #museumopening #rotterdamarchitecture",['😍🧡' '🙈😂😂😂'],1.0,['Misc'];;;
Individual	Private	57	2	2020-04-29	Depot Boijmans van Beuningen	1736	59	Architecture in Rotterdam. The art depot of Museum Boijmans van Beuningen is not finished yet but its design already gives an interesting view on the city. I love it! 😍🎉🙌🏽📷	['👌' '👌🏼']	1.0	['Outside'];;;
Individual,Private,33,3,2020-04-29,Depot Boijmans van Beuningen,584,36,mirage ,"['#depotboijmansvanbeuningen #depot #boijmansvanbeuningen #boijmans #rotterdam #rottergram010 #rottergram #010byday #holland #rotterdamcity #rotterdamhotspots #rotterdam010 #rotterdam_holland #architecture #architecturephotography #modernarchitecture #modernarchitect #iphone11 #art #artoninstagram';;;
'😍' '😍 💙']",1.0,['Outside'];;;
Individual	Private	2	0	2020-04-29		105	2	#010 #trots #depotboijmansvanbeuningen #jmcmetaalconstructie		1.0	['Outside'];;;
Enterprise,Private,449,10,2020-04-29,"Rotterdam, Netherlands",10162,459,"Today's favorite 📸 from @user was made by : @user;;;
;;;
Congratulations!;;;
.;;;
.;;;
.;;;
.;;;
.;;;
.;;;
#rotterdam #gemeenterotterdam #gersmagazine #rotterdam_gallery #rotterdamhotspots #loverotterdam #dutch #bestdutch #city_captures #super_holland #igersholland #igersrotterdam #ig_discover_holland #dutch_connextion #dutch_connextion #weekendsinrotterdam #cityscapes_love_mansr #instanetherlands #bestofnetherlands #depot;;;
.;;;
.;;;
Feature chosen by: @user / @user;;;
.;;;
.;;;
Make sure to follow @user and tag all your photos with hastag #rotterdambynight or #010bynight for a chance to be featured.;;;
;;;
Already follow us on Facebook and Twitter: @user?","['Officiële opening april 2021 😉' '💚💚💚';;;
'#boijmansdepot #rotterdam #makeithappen #boijmansvanbeuningen #010 #lovethiscity #rottergram #kunst #art #zilverenopening #shinebrightlikeadiamond #silver #shiny #shine';;;
'Fantastische foto’s 😘👷🏻\u200d♂️' '🤩😍' '💯💯💯' 'Tof!!';;;
'Looks very cool from the outside! Is that a reconstruction using a salad bowl?';;;
'Soup bowl']",1.0,['Outside'];;;
Individual,Private,180,15,2020-04-29,Rotterdam,6084,195,"It was in Rotterdam that I fell in love with modern architecture.;;;
Here that is not a building	so something special.;;;
⠀;;;
Today	having driven 2 km from the medieval area of ​​the Delft harbor	I suddenly saw how this masterpiece of modern architecture was being completed.;;;
⠀;;;
I'm really looking forward to the opening - DePot. This will be an additional building of the Rotterdam Boijmans van Benningen Museum	created in the new format of the Artistic Depot	where all the museum's works stored in the vaults will be displayed. There is no such thing anywhere else. This is where I want to take my guests!;;;
⠀;;;
Architectural solution - Bureau #mvrdv. (#markthal is their handiwork). Trees are already planted on the roof. There will be a park	a restaurant and a free observation deck. This is where we will definitely go with you	even if you do not like museums. And maybe on the way to the DePot roof you will fall in love🤣;;;
⠀;;;
In the meantime	a nickname is already being prepared for the unfinished building. Of the decent are discussed:;;;
1. De Wok (in the sense of a deep frying pan);;;
2. De Bloemenpot - flower pot;;;
3. De Pot - a pot;;;
4. De Pispot - chamber pot;;;
5. Het Blunderblok - a blunder;;;
6. De Spiegelplee - mirrored toilet;;;
⠀;;;
Shall we vote? What number do you like?;;;
⠀;;;
#depotRotterdam #голландиясгидом🇳🇱 #роттердамгид","['🙌❤️' '😍' '👌' '🖤' '🖤';;;
'I must say it looks a bit strange	this reflecting flowerpot. But this is a badass spaceship detail.';;;
'Depot👌🏽' '@user' 'Cool 😍' '🖤']",2.0,['Outside' 'Outside'];;;
Enterprise	Private	477	10	2020-04-29	Depot Boijmans van Beuningen	22854	487	Sunset vibes ✨ Love the reflection in the Depot of @user! In need of some inspiration for your time at home? We’ve got you covered with the Staying Home section on our website. Via the link in our bio you can find useful articles for now! #WeekendsinRotterdam	['💙💙💙' '❤️' '❤️ Hey schat ❤️' '💖' '😘' '😍' '🤩🤩🤩' '💞' '❤️❤️❤️' '❤️❤️❤️❤️']	1.0	['Outside'];;;
Individual	Private	114	12	2020-04-30	Depot Boijmans van Beuningen	700	126	#depotrotterdam #depotboymansvanbeuningen #museumboymansvanbeuningen #mvrdv #neobrutalism #neobrutalismphotography #architecturephotography #architecturalphotography #urbanphotography #rotterdamcity #cloudporn #brutalarchitechture #modernism #archilovers #archiporn#hetnieuweinstituut	['❤️❤️' '😍❤️' '😍😍😍' '😍' '😍' '❤️❤️' '😘❤️' '😍']	1.0	['Outside'];;;
Affiliated enterprise,Public,32,1,2020-04-30,,3118,33,"The facade of Depot @user Van Beuningen is made of 1,664 glass panels, which mirror and amplify the green setting. It will be the first publicly accessible art storage facility in the world.;;;
;;;
Sandra Kisters	head of Collection and Research notes:;;;
We want to make the public more aware of the importance of properly maintaining a valuable art collection and the wide range of activities this involves. At the same time, we want to make the collection more visible and accessible. This also includes, for instance, vulnerable artworks that normally speaking are less likely to be exhibited in the museum."";;;
.;;;
.;;;
.;;;
#boijmans #boijmansvanbeuningen #depotboijmansvanbeuningen #mirrorfacade #rotterdamarchitecture #museumcollection #behindthescenes #boijmanscollection #mirrorarchitecture #reflection",['😄😄😄'],1.0,['Outside'];;;
Individual	Private	105	9	2020-04-30	Depot Boijmans van Beuningen	3418	114	The Depot next to @user museum. Can’t wait to visit the rooftop with trees! #rotterdam #boijmansvanbeuningen #depotboijmansvanbeuningen #knit010 #pukvossen	['🎉' '💫💫💫' '♥️' 'that’s amazing!' '🔥' '👏🏻' '😍😍']	1.0	['Outside'];;;
Individual	Private	89	1	2020-04-30	Depot Boijmans van Beuningen	3589	90	Depot depot on the wall... #picoftheday #photooftheday #instagood #love #rotterdamskyline #rdamofficial #rotterdam_gallery #loverotterdam #rotterdamhotspots #loverotterdam #rotterdam_info #rotterdamcity #visitrotterdam #slenterfotografie #rdam #zw010 #liefdevoorrotterdam #rotterdamsefoto #zwartwit010	['🤩🤩']	1.0	['Outside'];;;
Individual,Private,104,4,2020-05-01,Depot Boijmans van Beuningen,4706,108,"Mirror Mirror, on the wall, who, now, is the fairiest one of all?;;;
.;;;
.;;;
.;;;
Building site poetics? Or	the last trip before the lockdown.;;;
#buildingsite #mirror #mirrorarchitecture #museumboijmansvanbeuningen #depot #mvrdv @user @user",['What a beautiful lady 🥰'],1.0,['Misc'];;;
Individual,Private,39,0,2020-05-01,Depot Boijmans van Beuningen,1343,39,"Sun or rain always beautiful #depotboijmansvanbeuningen;;;
#rotterdam #gers #sunset #gersmagazine #igersrotterdam #rotterdam010 #nofilter #010byday #skylinerotterdam #netherlands #nederland #roffa #rotterdamcity #citypics #urbanphotography #gemeenterotterdam #igrotterdam #ig_rotterdam #uit010 #uitrdam #uitrotterdam",,1.0,['Outside'];;;
Individual,Private,193,17,2020-05-02,,1149,210,"Depot Boymans;;;
[truncated: 33,543 more rows]
[truncated: 1 more columns]
